# Supplementary material for: RNAseq analysis of treatment-dependent signaling changes during inflammation in a mouse cutaneous wound healing model
Source: BMC Genomics. 2021 Nov 25;22:854. doi: 10.1186/s12864-021-08083-2 (PMC8614049; doi:10.1186/s12864-021-08083-2)
Supplement: Supplementary file 2 — Additional file 2: Supplementary Table 1. Comprehensive list of DEGs responding to diclofenac and Tr14 over time. [file 12864_2021_8083_MOESM2_ESM.xlsx]

## Sheet: DEGs 5615 both groups
Supplementary Table 1.		Comprehensive list of DEGs responding to diclofenac and Tr14 over time.
Differentially expressed genes (DEGs) between diclofenac and control, or, Tr14 (Traumeel) and its control.
Changes were identified by RNAseq of the wounded tissue RNA at the specified times.
The RNAseq raw reads are filtered and aligned as specified in methods and counts were compared between groups at each time point using both RPKM and DEseq2.
The parent Table "DEGs 5615 both groups" tab contains transcripts differentially expressed in either group at any time point.
That parent list is used to analyze Gene Ontologies using KEGG, with the clusters shown on the other tabs, matching the heatmap in Figure 2.
UCSC ID	Gene Name	Description	12	24	36	72	96	120	192	12	24	36	72	96	120	192	pvalue DTvsPT	padj DTvsPT	pvalue TTIvsSI	padj TTIvsSI	Cluster#	Tti Fold	12	24	36	72	96	120	192
uc009qej.2	Snx22	Mus musculus sorting nexin 22 (Snx22), mRNA. (from RefSeq NM_001025612)	0.0618387	0.283374	-1.07862	-0.378827	-0.549591	0.112967	0.187763	0.164321	-0.0366919	0.0188234	-5.38559	1.23046	-0.811712	-0.537665	0.000372081	0.00176405	7.99677e-52	1.43756e-47	1	-0.765436	1.12064	0.974888	1.01313	0.0239208	2.34642	0.569706	0.688885
uc292mgz.1	Ulk4	Ulk4 (from geneSymbol)	-0.338487	-0.261376	0.0753573	0.00253584	-0.347902	0.291803	0.381066	0.566179	0.00420373	0.232684	-7.31168	0.545072	-0.620728	-0.861169	0.364208	0.481643	6.69222e-48	1.00254e-43	1	-1.06363	1.4806	1.00292	1.17502	0.00629454	1.45909	0.650343	0.550506
uc292bkv.1	Ptger1	Ptger1 (from geneSymbol)	0.236549	0.13424	-1.25373	-0.183279	-0.356055	-0.259114	-0.0296961	0.325418	-0.428641	-0.175174	-4.55174	1.30318	-0.00551334	-0.483631	0.000315112	0.00153637	1.22065e-42	1.37146e-38	1	-0.57373	1.25303	0.742961	0.88566	0.0426373	2.46771	0.996186	0.715175
uc009mkt.2	Ptger1	Mus musculus prostaglandin E receptor 1 (subtype EP1) (Ptger1), mRNA. (from RefSeq NM_013641)	0.357991	0.124827	-1.4021	-0.229267	-0.459168	-0.311648	-0.148812	0.357516	-0.359223	-0.224335	-4.33741	1.40976	-0.0946792	-0.465098	1.40928e-05	0.000112131	4.58963e-40	4.12534e-36	1	-0.530496	1.28122	0.779584	0.85599	0.0494662	2.65693	0.93648	0.724422
uc012hnd.1	Tsix	Mus musculus X (inactive)-specific transcript, opposite strand (Tsix), antisense RNA. (from RefSeq NR_002844)	0.881897	0.339802	1.69417	-0.425532	-0.0802427	1.06611	0.720675	0.343582	-0.309949	0.0310534	-5.35864	0.767402	-0.133144	-0.37324	0.587662	0.683843	2.64401e-35	1.98045e-31	1	-0.718991	1.2689	0.80667	1.02176	0.0243718	1.7022	0.911842	0.772047
uc292pwj.1	Tsix	Tsix (from geneSymbol)	-0.577905	-0.362259	1.17399	0.853964	-0.229177	0.327979	0.747775	0.342129	-0.27207	0.10297	-5.65216	0.73467	-0.739868	-0.178972	0.970769	1	3.19382e-34	1.68867e-30	1	-0.809043	1.26763	0.828131	1.07398	0.0198852	1.66402	0.598794	0.883332
uc009kxd.2	Grtp1	Mus musculus GH regulated TBC protein 1 (Grtp1), mRNA. (from RefSeq NM_025768)	0.0856712	0.124838	-0.281895	-0.0453503	-0.108023	0.073593	0.335063	0.529537	-0.0329976	-0.292195	-4.04977	1.02819	-0.146215	-0.319487	0.760705	0.823321	2.16594e-32	1.02465e-28	1	-0.468991	1.44347	0.977387	0.816658	0.0603808	2.03946	0.903618	0.801355
uc290yoi.1	Myo1h	Myo1h (from geneSymbol)	0.129156	0.0477823	-0.63525	-0.156315	-0.552099	0.0156764	0.0806372	0.405667	0.0621126	0.00784465	-2.89903	1.01363	-0.404923	-0.863879	0.19251	0.296524	2.83329e-30	1.06111e-26	1	-0.382653	1.3247	1.04399	1.00545	0.134062	2.01899	0.755277	0.549473
uc292dst.1	Ctu2	tRNA modification; 5-methoxycarbonylmethyl-2-thiouridine- tRNA biosynthesis. (from UniProt G3UXB4)	-0.478785	-0.208979	-0.899173	-0.446853	-0.39723	-0.0920539	-0.214376	0.290481	0.0165257	0.108381	-1.65903	1.15292	-0.147657	-0.363597	4.04313e-06	3.95468e-05	2.01785e-29	6.71751e-26	1	-0.085996	1.22305	1.01152	1.07802	0.316652	2.22364	0.902716	0.777224
uc290mew.1	Ccdc107	Ccdc107 (from geneSymbol)	0.568322	0.808283	0.941574	1.6233	0.958812	0.75176	0.307121	0.3175	-0.203151	0.492865	-4.39329	0.977854	-0.393832	-0.633805	0.00589081	0.0176563	4.99361e-29	1.54774e-25	1	-0.547979	1.24617	0.868651	1.40724	0.047587	1.96953	0.761105	0.644475
uc289ldq.1	CT010467.1	CT010467.1 (from geneSymbol)	-0.255189	0.00354493	-0.0862338	-0.0987983	0.409297	1.4452	0.650001	0.115291	-0.368561	0.194492	-4.04173	1.09612	-0.988432	-1.10805	5.0181e-10	2.32895e-08	4.88434e-28	1.21951e-24	1	-0.728697	1.08319	0.774555	1.14432	0.060718	2.13778	0.504025	0.46392
uc012ebt.1	Myo1h	Mus musculus myosin 1H (Myo1h), mRNA. (from RefSeq NM_001164573)	0.0973101	-0.0251248	-0.65083	-0.167714	-0.553764	-0.00626414	0.0824716	0.404481	0.0612717	0.00753696	-2.75697	0.639087	-0.392478	-0.918583	0.234324	0.344687	7.99041e-28	1.94111e-24	1	-0.422236	1.32361	1.04339	1.00524	0.147935	1.55734	0.76182	0.529028
uc292mhe.1	Ulk4	Ulk4 (from geneSymbol)	-0.480467	-0.489506	-0.137392	0.457994	0.156496	0.622889	0.746655	0.295222	0.0868875	0.19321	-4.43382	0.461065	-1.03762	-1.04609	0.00432832	0.0136508	1.20852e-27	2.7853e-24	1	-0.783022	1.22707	1.06208	1.1433	0.0462686	1.37656	0.48713	0.484278
uc289ouv.1	BC037039	BC037039 (from geneSymbol)	0.191626	-0.041207	-1.52136	-0.525049	-0.342054	0.14865	0.0936576	0.124287	-0.297403	0.0438977	-3.57604	1.389	-0.797024	-0.872153	6.19021e-07	8.22211e-06	1.52449e-27	3.42567e-24	1	-0.569348	1.08997	0.813716	1.0309	0.0838503	2.61897	0.575535	0.546331
uc007ame.3	B3gat2	Mus musculus beta-1,3-glucuronyltransferase 2 (glucuronosyltransferase S) (B3gat2), mRNA. (from RefSeq NM_172124)	-0.394526	-0.165831	0.33051	-0.0827206	-0.279121	0.166193	0.302438	-0.751058	-0.0404904	0.241158	-5.54815	0.0341878	-0.816816	-0.983652	0.11838	0.202755	1.97891e-26	3.8668e-23	1	-1.12355	0.594168	0.972324	1.18194	0.0213717	1.02398	0.567694	0.505698
uc290yol.1	Myo1h	Myo1h (from geneSymbol)	0.231338	-0.161866	-0.72262	-0.101829	-0.405117	0.103112	0.349847	0.0965379	0.0646732	-0.0961524	-4.78882	1.46281	-0.280286	-0.847772	0.095821	0.171574	6.63411e-26	1.24229e-22	1	-0.627002	1.0692	1.04585	0.935525	0.0361761	2.75644	0.823428	0.555642
uc291yig.1	Grtp1	Grtp1 (from geneSymbol)	0.101752	0.210006	-0.146294	-0.376275	-0.276745	-0.0730442	0.197793	0.502186	-0.294268	-0.137143	-3.33085	1.20357	-0.555383	-0.936522	0.409511	0.525034	1.11445e-25	2.00342e-22	1	-0.506915	1.41636	0.815486	0.909318	0.0993836	2.3031	0.680476	0.522491
uc290cld.1	Ube2c	Belongs to the ubiquitin-conjugating enzyme family. (from UniProt A2A4Z1)	0.471855	0.509732	-1.61171	-0.66927	-0.0905048	-0.765341	-0.614159	0.594868	-0.00185983	-0.167618	-5.25573	1.99871	-0.95636	-0.746454	2.7311e-05	0.00019562	1.43977e-25	2.53749e-22	1	-0.647778	1.51033	0.998712	0.890311	0.0261738	3.99644	0.515355	0.596067
uc007toq.2	Rpgrip1	Rpgrip1 (from geneSymbol)	-0.0191904	0.260425	0.106837	-0.0975688	-0.41579	0.316218	0.160158	0.484992	-0.0753116	-0.238417	-4.78177	1.01	-0.837852	-0.354052	0.437987	0.55158	1.47478e-25	2.54922e-22	1	-0.68463	1.39958	0.949137	0.847675	0.0363532	2.01392	0.559476	0.782383
uc287lql.1	Mfsd4a	Mfsd4a (from geneSymbol)	-0.497788	-0.579401	-0.544818	-0.430058	-0.25669	-0.339994	-0.305111	0.684563	0.0668089	-0.00504537	-5.9189	0.853225	-1.27118	-1.0225	0.761561	0.824021	1.51178e-25	2.56387e-22	1	-0.944719	1.60722	1.0474	0.996509	0.0165285	1.80653	0.414321	0.492263
uc287nxu.1	Igsf8	Igsf8 (from geneSymbol)	1.49213	1.63953	-0.256809	0.0619412	0.0875186	0.0425912	0.144285	0.114653	0.235258	0.113003	-4.96699	2.30279	-0.876046	-1.31616	6.18639e-05	0.000389986	5.87373e-25	8.98517e-22	1	-0.627642	1.08271	1.17712	1.08148	0.0319732	4.93412	0.544859	0.401601
uc007jtn.2	Dvl2	Participates in Wnt signaling by binding to the cytoplasmic C-terminus of frizzled family members and transducing the Wnt signal to down-stream effectors. Promotes internalization and degradation of frizzled proteins upon Wnt signaling. Plays a role both in canonical and non-canonical Wnt signaling. Plays a role in the signal transduction pathways mediated by multiple Wnt genes. (from UniProt Q60…	0.0486516	0.13628	-0.38878	-0.211388	-0.142098	0.127952	0.186225	0.125012	-0.100699	-0.20776	-1.25951	0.868953	-0.485262	-0.482271	0.0208659	0.0501401	7.23354e-25	1.08363e-21	2	-0.22022	1.09052	0.932581	0.865881	0.417685	1.82634	0.714367	0.71585
uc287zms.1	Dvl2	Participates in Wnt signaling by binding to the cytoplasmic C-terminus of frizzled family members and transducing the Wnt signal to down-stream effectors. Promotes internalization and degradation of frizzled proteins upon Wnt signaling. Plays a role both in canonical and non-canonical Wnt signaling. Plays a role in the signal transduction pathways mediated by multiple Wnt genes. (from UniProt Q60…	0.0475377	0.13484	-0.387592	-0.211922	-0.142306	0.126297	0.188461	0.124484	-0.0957857	-0.210327	-1.25611	0.86703	-0.484819	-0.481068	0.0212901	0.0509552	8.8614e-25	1.28467e-21	2	-0.219514	1.09012	0.935763	0.864341	0.41867	1.8239	0.714587	0.716447
uc291biw.1	Amz1	The sequence shown here is derived from an Ensembl automatic analysis pipeline and should be considered as preliminary data. (from UniProt H3BKS3)	0.392249	0.396895	-1.31588	-0.507757	-0.460852	-0.160205	-0.122872	0.156058	0.0207433	-0.365828	-2.69338	1.41759	-0.507302	-0.66841	1.31519e-05	0.000105783	6.23931e-24	8.37036e-21	1	-0.377219	1.11424	1.01448	0.776024	0.154601	2.67139	0.703537	0.6292
uc291sly.1	Prss23os	Prss23os (from geneSymbol)	0.17857	-0.334231	-1.7417	-0.075903	-0.427401	0.55457	0.242122	0.403317	-0.0213092	-0.195457	-5.83218	1.3831	-0.706369	-0.634749	2.38184e-06	2.53185e-05	1.49321e-23	1.89036e-20	1	-0.800521	1.32254	0.985338	0.873296	0.0175525	2.60828	0.612861	0.644053
uc287zaz.1	Myhas	Myhas (from geneSymbol)	0.653089	0.731946	-1.85336	-0.653848	0.504887	-1.13835	-0.388275	0.672619	0.0133933	-0.264366	-7.61114	2.47536	-0.145582	-0.558173	2.68284e-05	0.000192525	2.72103e-23	3.35037e-20	1	-0.773983	1.59396	1.00933	0.832565	0.0051147	5.56108	0.904015	0.679162
uc288wrt.1	Ccdc152	The sequence shown here is derived from an Ensembl automatic analysis pipeline and should be considered as preliminary data. (from UniProt E9PX14)	1.67157	2.09066	-0.408062	0.4556	0.139805	0.421231	0.723934	0.197129	-0.452493	-0.790082	-6.06017	1.38349	-1.0469	-1.35468	4.94681e-05	0.000322683	3.39882e-23	4.07332e-20	1	-1.16053	1.14641	0.730779	0.578311	0.0149868	2.60899	0.484006	0.391022
uc011wvy.3	Nr1i3	Nr1i3 (from geneSymbol)	-0.132384	-0.313955	-1.1539	-0.110337	-0.04523	0.0460131	0.148399	-0.591977	0.20534	-0.43879	-6.81109	0.396908	-0.749134	-0.549418	0.00928033	0.0257435	1.49903e-22	1.68424e-19	1	-1.21974	0.663433	1.15296	0.737753	0.0089055	1.31668	0.594961	0.683296
uc009igb.2	Prss23os	Prss23os (from geneSymbol)	0.17276	-0.319799	-1.73924	-0.063076	-0.422264	0.567304	0.248092	0.41823	-0.0103836	-0.204069	-5.67051	1.38413	-0.717896	-0.628866	1.99841e-06	2.18343e-05	1.86496e-22	2.04426e-19	1	-0.775624	1.33629	0.992829	0.868099	0.0196338	2.61015	0.607983	0.646684
uc291slw.1	Prss23os	Prss23os (from geneSymbol)	0.252488	-0.142251	-1.78182	-0.0586935	-0.375932	0.578467	0.259948	0.44077	-0.00246829	-0.198756	-4.71371	1.29769	-0.797939	-0.687677	3.87468e-07	5.60076e-06	2.15768e-22	2.33664e-19	1	-0.666013	1.35733	0.998291	0.871302	0.0381094	2.45835	0.57517	0.620853
uc007tol.3	Rpgrip1	Mus musculus retinitis pigmentosa GTPase regulator interacting protein 1 (Rpgrip1), transcript variant 2, mRNA. (from RefSeq NM_001168515)	-0.0298729	0.167779	0.166458	-0.0440558	-0.326895	0.390511	0.22391	-0.697527	-0.133339	-0.170099	-3.07315	1.13606	-0.926636	-0.253738	0.546419	0.648406	2.42174e-22	2.59138e-19	1	-0.588348	0.616629	0.911719	0.888782	0.11882	2.19779	0.526084	0.83872
uc288zzn.1	Polr3h	Polr3h (from geneSymbol)	0.653625	0.535376	-0.398725	0.232508	0.362274	-0.489494	-0.238593	0.4111	-0.0242856	-0.276829	-3.48139	1.466	-0.439931	-0.649445	0.000901057	0.00369779	2.62589e-22	2.77677e-19	1	-0.427827	1.3297	0.983307	0.825403	0.0895357	2.76255	0.73717	0.637525
uc288tth.1	Rpgrip1	Rpgrip1 (from geneSymbol)	-0.0445732	0.185453	0.166638	-0.0598616	-0.349522	0.371276	0.216885	0.105751	-0.0936443	-0.187243	-3.41603	1.11516	-0.95896	-0.276664	0.502001	0.609366	3.81217e-22	3.85003e-19	1	-0.530233	1.07605	0.937152	0.878283	0.0936856	2.16618	0.514428	0.825498
uc008nzi.3	Kcnb1	Mediates the voltage-dependent potassium ion permeability of excitable membranes. Channels open or close in response to the voltage difference across the membrane, letting potassium ions pass in accordance with their electrochemical gradient. (from UniProt Q03717)	-3.75796	-2.41185	-2.65519	-2.19931	-1.23365	-2.16488	-2.83641	0.141186	-0.255128	-0.101604	-4.45852	1.63043	0.368021	0.149497	5.6027e-35	1.78031e-30	5.60782e-22	5.47884e-19	1	-0.360875	1.10281	0.837913	0.931996	0.0454832	3.09605	1.29058	1.10918
uc009bur.3	Lrrc61	Mus musculus leucine rich repeat containing 61 (Lrrc61), transcript variant 2, mRNA. (from RefSeq NM_001110160)	1.95581	1.05448	-1.78318	0.524744	-0.414509	0.16195	0.271897	-0.43211	-0.140926	-0.232079	-3.97597	1.81513	0.0743061	-0.692736	2.81534e-12	2.9721e-10	7.85011e-22	7.50638e-19	1	-0.512055	0.741177	0.906937	0.851407	0.0635499	3.51891	1.05285	0.618679
uc009jmu.2	Pdzd9	Mus musculus PDZ domain containing 9 (Pdzd9), transcript variant 2, mRNA. (from RefSeq NM_001040137)	0.164113	0.564279	-0.569229	-0.0760693	-0.33451	-0.197103	0.0452372	0.180608	0.309959	0.0294668	-3.18616	1.91192	-0.677673	-0.973601	0.205362	0.31143	9.69814e-22	9.08028e-19	1	-0.343639	1.13336	1.23967	1.02063	0.109868	3.7631	0.625173	0.509233
uc291voq.1	Fam57b	Membrane; Multi-pass membrane protein (Potential). (from UniProt Q7TNV1)	0.0619297	-0.454022	-1.19653	-0.0538482	0.260993	0.00776377	-0.13786	0.436071	-0.0397356	-0.286945	-3.76773	1.67206	-0.911291	-1.29133	0.00124816	0.00485951	1.06021e-21	9.82436e-19	1	-0.598415	1.35291	0.972833	0.819636	0.0734178	3.18669	0.531709	0.408573
uc009sgi.3	Slc6a20b	Mus musculus solute carrier family 6 (neurotransmitter transporter), member 20B (Slc6a20b), mRNA. (from RefSeq NM_011731)	-0.150466	-0.0813768	-0.334909	0.143248	-0.455167	-0.145609	0.23106	0.378388	-0.0307942	-0.428408	-4.45577	1.11077	-0.484546	-0.469167	0.697449	0.773926	1.84048e-21	1.6543e-18	1	-0.625647	1.29989	0.978881	0.743081	0.04557	2.1596	0.714722	0.722382
uc029twf.1	Snora17	Mus musculus small nucleolar RNA, H/ACA box 17 (Snora17), small nucleolar RNA. (from RefSeq NR_028571)	-0.326776	-0.842318	-1.27445	0.820691	0.509904	-0.304802	-0.484303	0.0291349	-0.0884717	0.355851	-3.14782	0.979053	-0.147835	-0.0914117	3.99786e-11	2.81885e-09	4.31006e-21	3.72505e-18	1	-0.301642	1.0204	0.940519	1.27974	0.112827	1.97117	0.902604	0.938604
uc012elf.2	Lrrc61	Mus musculus leucine rich repeat containing 61 (Lrrc61), transcript variant 1, mRNA. (from RefSeq NM_177736)	1.94738	1.0616	-1.78091	0.522289	-0.411634	0.165692	0.273201	-0.431724	-0.139409	-0.236185	-3.85954	1.80176	0.0735497	-0.699528	1.5653e-12	1.8264e-10	5.5422e-21	4.65565e-18	1	-0.498725	0.741376	0.907891	0.848988	0.0688912	3.48644	1.0523	0.615774
uc008noe.2	Sla2	Adapter protein, which negatively regulates T-cell receptor (TCR) signaling. Inhibits T-cell antigen-receptor induced activation of nuclear factor of activated T-cells. May act by linking signaling proteins such as ZAP70 with CBL, leading to a CBL dependent degradation of signaling proteins. (from UniProt Q8R4L0)	-0.475185	1.44254e-05	-0.798559	0.115976	-0.342315	-0.129732	0.0169734	0.242995	0.225734	0.13658	-2.20974	1.55653	-0.269928	-0.850318	0.0545267	0.109354	6.94233e-21	5.72481e-18	1	-0.166877	1.18345	1.16937	1.0993	0.216174	2.94146	0.829361	0.554663
uc287zba.1	Myhas	Myhas (from geneSymbol)	-0.152433	0.172428	-3.00163	-0.657399	0.51683	-1.29943	-0.615631	0.496531	0.458264	-0.13534	-9.15312	2.66022	-0.239711	-0.645746	6.82775e-08	1.34991e-06	9.98926e-21	8.08896e-18	1	-0.936986	1.41082	1.37389	0.910455	0.00175645	6.3213	0.846915	0.639162
uc290qkm.1	Snhg12	Snhg12 (from geneSymbol)	0.548737	-0.0989264	-1.08652	0.0959739	-0.0510714	0.63575	0.291028	0.253718	-0.093347	0.127006	-2.75157	1.04946	-0.460478	-0.975698	1.07196e-05	8.91457e-05	1.19245e-20	9.56984e-18	1	-0.407272	1.19228	0.937346	1.09203	0.148489	2.06976	0.726746	0.508494
uc007tok.3	Rpgrip1	Mus musculus retinitis pigmentosa GTPase regulator interacting protein 1 (Rpgrip1), transcript variant 1, mRNA. (from RefSeq NM_023879)	-0.0783298	0.118106	0.156896	-0.0479789	-0.328256	0.364169	0.233263	-0.715799	-0.132521	-0.158952	-2.70324	1.1538	-0.980222	-0.163263	0.483669	0.592986	1.39252e-20	1.10766e-17	1	-0.5286	0.608868	0.912236	0.895676	0.153548	2.22499	0.506902	0.893003
uc287zbb.1	Myhas	Mus musculus myosin heavy chain gene antisense RNA (Myhas), long non-coding RNA. (from RefSeq NR_146138)	-0.100234	0.132422	-2.81009	-0.697863	0.519096	-1.32351	-0.622292	0.511806	0.420547	-0.076162	-7.24497	2.69677	-0.0838479	-0.595724	1.58435e-07	2.69317e-06	1.47056e-20	1.15947e-17	1	-0.624512	1.42583	1.33843	0.948578	0.00659246	6.48347	0.943538	0.661712
uc290qkn.1	Snora61	Snora61 (from geneSymbol)	0.373999	-0.186317	-1.16323	0.101764	-0.0226891	0.63239	0.278017	0.24603	-0.123545	0.128697	-2.65709	1.04075	-0.466016	-0.987441	1.35292e-05	0.000108361	4.5678e-20	3.50917e-17	1	-0.402661	1.18594	0.917929	1.09331	0.158539	2.05729	0.723961	0.504372
uc029vbm.1	Samd11	Mus musculus sterile alpha motif domain containing 11 (Samd11), transcript variant 1, mRNA. (from RefSeq NM_001110516)	-0.625393	-0.431632	-0.627753	-0.363282	-0.433758	-0.234015	0.1145	0.328106	0.106841	-0.0468305	-4.35317	1.80655	-0.13106	-0.316588	0.0551272	0.110344	1.12984e-19	8.46284e-17	1	-0.372308	1.25536	1.07687	0.968061	0.0489289	3.49804	0.91316	0.802967
uc007bvm.2	Snord82	Mus musculus small nucleolar RNA, C/D box 82 (Snord82), small nucleolar RNA. (from RefSeq NR_002851)	0.00787731	0.173702	-0.493014	0.745492	0.241497	0.119132	0.351471	0.0259228	0.102338	0.0128527	-0.960691	1.5794	-0.843534	-0.959691	0.063017	0.122773	1.75991e-19	1.28608e-16	1	-0.149058	1.01813	1.07351	1.00895	0.513811	2.98846	0.557277	0.514167
uc007yyx.2	Slc51a	Mus musculus solute carrier family 51, alpha subunit (Slc51a), mRNA. (from RefSeq NM_145932)	0.253351	0.107972	-0.431478	0.513172	0.157535	0.331023	0.318223	0.432453	-0.159283	-0.275063	-3.42641	0.139386	-0.395825	-0.829174	0.771725	0.831821	1.90276e-19	1.36822e-16	1	-0.644845	1.34953	0.89547	0.826414	0.0930139	1.10144	0.760055	0.562852
uc011wuo.2	Gas5	Gas5 (from geneSymbol)	0.769688	0.5489	-0.452767	0.986539	0.346437	0.591323	0.628323	0.127872	-0.0506372	0.109035	-1.82852	0.859492	-0.919814	-0.877286	0.0012939	0.00500731	6.41967e-19	4.40478e-16	1	-0.368551	1.09268	0.96551	1.07851	0.281553	1.8144	0.528577	0.544391
uc008vba.2	Snhg12	Snhg12 (from geneSymbol)	0.525866	-0.036151	-0.789694	0.0793268	-0.0589169	0.625622	0.322758	0.265956	-0.100783	0.115583	-2.28582	1.02735	-0.425172	-0.925673	0.000310376	0.00151669	6.83556e-19	4.65461e-16	1	-0.332651	1.20243	0.932527	1.08341	0.205068	2.03828	0.74475	0.526435
uc008lze.2	Serinc4	Mus musculus serine incorporator 4 (Serinc4), transcript variant 1, mRNA. (from RefSeq NM_001025371)	-0.00551278	0.0350128	-0.724462	0.119303	-0.0662576	0.11592	-0.104627	0.302688	0.231109	0.159428	-6.00122	1.01549	-0.757172	-0.377987	0.304451	0.420454	7.80751e-19	5.27647e-16	1	-0.775382	1.23344	1.17374	1.11684	0.0156118	2.02158	0.591655	0.76951
uc289zyn.1	Serinc4	The sequence shown here is derived from an Ensembl automatic analysis pipeline and should be considered as preliminary data. (from UniProt F6Q288)	0.0555737	-0.0116052	-0.731471	0.152267	-0.0932212	0.131969	-0.054036	0.306136	0.280075	0.00332978	-7.11447	1.14702	-0.772011	-0.434569	0.340865	0.458091	8.35692e-19	5.60562e-16	1	-0.940642	1.23639	1.21426	1.00231	0.00721656	2.21455	0.585601	0.739915
uc291slx.1	Prss23os	Prss23os (from geneSymbol)	0.167398	-0.477358	-1.79137	-0.102081	-0.360439	0.536065	0.22517	0.400943	-0.0446627	-0.197958	-5.88743	1.28395	-0.635831	-0.592821	1.40003e-06	1.61968e-05	1.21285e-18	8.07527e-16	1	-0.810544	1.32037	0.969516	0.871783	0.0168931	2.43505	0.64357	0.663045
uc287ncm.1	Snord47	Mus musculus small nucleolar RNA, C/D box 47 (Snord47), small nucleolar RNA. (from RefSeq NR_028543)	0.583693	0.465332	-0.506183	1	0.368691	0.587889	0.647163	0.126358	-0.103148	0.113588	-1.81068	0.839786	-0.930951	-0.891771	0.00130677	0.00505075	1.25205e-18	8.27493e-16	1	-0.379546	1.09153	0.930999	1.08192	0.285056	1.78979	0.524512	0.538952
uc009nsz.2	Ctu2	Mus musculus cytosolic thiouridylase subunit 2 (Ctu2), transcript variant 1, mRNA. (from RefSeq NM_153775)	-0.484187	-0.214323	-0.789841	-0.40562	-0.309765	0.0286254	-0.251394	0.229098	-0.0427728	0.166713	-1.09586	1.24427	0.0668231	-0.357008	9.34135e-07	1.15409e-05	1.34223e-18	8.80622e-16	1	0.0301809	1.1721	0.970787	1.1225	0.467858	2.36898	1.04741	0.780782
uc292mtj.1	mt-Co3	Subunits I, II and III form the functional core of the enzyme complex (By similarity). (from UniProt Q7JCX7)	-1.61767	-0.850911	-0.0779826	-1.04873	-0.435767	0.237049	0.0287718	0.0974275	0.0525742	0.0524864	3.21148	-0.0689851	-0.0303849	0.510395	2.90333e-05	0.000205791	2.02005e-18	1.30626e-15	3	0.546428	1.06986	1.03711	1.03705	9.26303	0.953308	0.979159	1.42444
uc012gkp.2	Snord111	Mus musculus small nucleolar RNA, C/D box 111 (Snord111), small nucleolar RNA. (from RefSeq NR_028559)	0.426162	0.101042	-1.15847	1.39328	0.638257	0.123321	0.347206	0.0610613	-0.144189	0.5185	-2.66004	0.161026	-0.984786	-1.53118	3.55267e-10	1.7639e-08	2.15386e-18	1.38284e-15	1	-0.654231	1.04323	0.904888	1.43246	0.158215	1.11808	0.505301	0.345994
uc008nod.2	Sla2	Mus musculus Src-like-adaptor 2 (Sla2), transcript variant 2, mRNA. (from RefSeq NM_029983)	-0.483158	-0.0451491	-0.779565	0.0920826	-0.353658	-0.10324	0.00924949	0.260663	0.186047	0.142752	-1.72809	1.49744	-0.289904	-0.878693	0.0701827	0.133789	2.468e-18	1.57329e-15	1	-0.115683	1.19803	1.13764	1.10401	0.301852	2.82342	0.817956	0.54386
uc287lqm.1	Mfsd4a	The sequence shown here is derived from an Ensembl automatic analysis pipeline and should be considered as preliminary data. (from UniProt F7D4J0)	-0.52129	-0.405148	-0.442774	0.0458779	-0.413848	-0.298844	-0.151483	0.69585	-0.0145192	-0.0564411	-3.20049	0.337025	-0.776011	-0.673704	0.790106	0.845741	2.74417e-18	1.73702e-15	1	-0.526899	1.61984	0.989987	0.961633	0.108782	1.26315	0.583979	0.626895
uc287lqn.1	Mfsd4a	The sequence shown here is derived from an Ensembl automatic analysis pipeline and should be considered as preliminary data. (from UniProt H7BXC0)	-0.517506	-0.436375	-0.447825	0.0279769	-0.382774	-0.307082	-0.164468	0.701831	0.00433455	-0.117597	-3.11782	0.368751	-0.830554	-0.68252	0.766526	0.827761	3.18501e-18	2.00197e-15	1	-0.524796	1.62657	1.00301	0.921722	0.115197	1.29123	0.562313	0.623076
uc012ccr.2	Serinc4	Mus musculus serine incorporator 4 (Serinc4), transcript variant 2, mRNA. (from RefSeq NM_001363097)	-0.0627426	0.0559103	-0.672039	0.0833229	-0.0231503	0.116574	-0.0716042	0.257756	0.281594	0.0432276	-6.03175	1.03007	-0.741357	-0.320945	0.519343	0.624674	3.77677e-18	2.34118e-15	1	-0.783059	1.19562	1.21554	1.03042	0.0152849	2.04212	0.598176	0.800545
uc009tzp.2	Xist	Mus musculus inactive X specific transcripts (Xist), transcript variant 2, long non-coding RNA. (from RefSeq NR_001570)	0.139008	1.47971	0.981202	-0.141014	-0.0938112	0.0137225	0.538205	0.334109	-0.0257996	0.019987	0.133535	-0.0892267	-2.8093	0.0261516	0.0245455	0.057211	4.00884e-18	2.46802e-15	3	-0.344363	1.2606	0.982276	1.01395	1.09698	0.940026	0.142665	1.01829
uc012cie.2	Snhg17	Snhg17 (from geneSymbol)	-0.271827	-0.183187	-0.582567	0.71126	0.275413	-0.277155	-0.642655	0.237263	-0.139368	0.349833	-2.13861	0.561909	-0.286221	-0.417719	1.64408e-05	0.000127559	4.82389e-18	2.92967e-15	1	-0.261845	1.17875	0.907917	1.27441	0.227098	1.47622	0.820047	0.748607
uc007gns.2	Syn3	Syn3 (from geneSymbol)	-0.164576	-0.365639	0.758638	0.0616436	-0.165947	0.288335	0.158308	1.18426	-0.09589	0.0386945	-4.10639	-0.56326	-0.702757	-1.02086	0.115787	0.199359	5.15689e-18	3.11088e-15	1	-0.752315	2.27247	0.935695	1.02718	0.0580567	0.676771	0.614397	0.492824
uc292eyb.1	Ppan	Ppan (from geneSymbol)	0.250131	0.265631	-0.840059	0.383565	0.0345365	0.244741	0.191708	0.0880475	-0.182329	0.36157	0.941914	0.833378	-1.05725	-0.91901	0.00033021	0.00159629	7.88413e-18	4.60167e-15	2	0.00947377	1.06293	0.881279	1.28482	1.92108	1.78185	0.480546	0.528872
uc287ncg.1	Gas5	Gas5 (from geneSymbol)	0.82683	0.487287	-0.544598	1.00739	0.394351	0.531699	0.607869	0.179333	-0.0453798	0.111988	-1.77883	0.885879	-0.865044	-0.82712	0.000461335	0.00211109	9.39942e-18	5.41575e-15	1	-0.334167	1.13236	0.969035	1.08072	0.29142	1.84789	0.54903	0.563653
uc292exx.1	Ppan	Ppan (from geneSymbol)	0.422515	0.413341	-0.970055	0.487004	0.0817046	0.238411	0.243416	0.00381143	-0.203204	0.355553	0.979138	1.04794	-1.15118	-1.02588	0.00020156	0.00105602	9.88614e-18	5.65991e-15	2	0.000883256	1.00265	0.868619	1.27948	1.97129	2.06758	0.450258	0.49111
uc288cie.1	Cntd1	Cntd1 (from geneSymbol)	0.0610665	-0.045318	-0.763317	-0.373306	-0.320913	-0.0901538	0.000225049	-0.263646	-0.0274555	0.332353	-5.73854	0.94036	-0.205678	-0.667721	0.624013	0.714554	1.16369e-17	6.53734e-15	1	-0.804333	0.83298	0.981149	1.25907	0.0187295	1.91901	0.867131	0.6295
uc009sll.3	Foxp3	Mus musculus forkhead box P3 (Foxp3), transcript variant 2, mRNA. (from RefSeq NM_054039)	0.374594	0.583058	-0.782919	-0.295083	-0.375396	-0.0616919	-0.153129	0.303254	-0.0443636	-0.154149	-2.56101	1.72971	-0.414491	-0.589821	0.030183	0.0677751	2.17368e-17	1.18412e-14	1	-0.247267	1.23392	0.969717	0.898663	0.169457	3.31661	0.750284	0.664426
uc007cof.3	Mfsd4a	Membrane; Multi-pass membrane protein (Potential). (from UniProt Q6PDC8)	-0.520528	-0.406585	-0.4408	0.0236775	-0.391784	-0.302967	-0.172951	0.701903	-0.00632971	-0.112628	-2.91144	0.353253	-0.803083	-0.682729	0.788803	0.844773	2.35502e-17	1.27517e-14	1	-0.494437	1.62665	0.995622	0.924902	0.132913	1.27744	0.573123	0.622986
uc007mwk.2	Rab10os	Rab10os (from geneSymbol)	-0.79615	-0.532515	-0.487541	-0.218732	-0.0377094	0.0529365	0.244741	0.364339	0.0950514	-0.102162	-1.52098	0.893484	-0.682586	-0.537493	0.000620878	0.00270322	2.46337e-17	1.32585e-14	1	-0.212907	1.28729	1.0681	0.931636	0.348449	1.85766	0.623047	0.688967
uc012heg.2	Foxp3	Mus musculus forkhead box P3 (Foxp3), transcript variant 3, mRNA. (from RefSeq NM_001199348)	0.380637	0.567188	-0.79942	-0.289715	-0.400885	-0.0668784	-0.168234	0.284032	-0.02664	-0.243229	-2.58903	1.80838	-0.48926	-0.535739	0.0287533	0.0651314	2.93184e-17	1.55932e-14	1	-0.255927	1.21759	0.981704	0.844852	0.166197	3.50248	0.71239	0.689805
uc009slm.3	Foxp3	Mus musculus forkhead box P3 (Foxp3), transcript variant 1, mRNA. (from RefSeq NM_001199347)	0.396576	0.593768	-0.748007	-0.295417	-0.375873	-0.0420673	-0.151286	0.278199	-0.0400767	-0.165378	-2.44303	1.74559	-0.447356	-0.618329	0.0293683	0.0662731	5.565e-17	2.85831e-14	1	-0.241483	1.21268	0.972603	0.891695	0.183897	3.35331	0.733386	0.651425
uc291vkd.1	Rabep2	Rabep2 (from geneSymbol)	0.780359	0.70548	-0.94321	-0.486186	0.189766	-0.305623	-0.335853	0.736791	0.041804	-0.0774221	-2.42433	1.64755	-0.883398	-0.816002	6.34348e-05	0.000398496	6.39608e-17	3.26651e-14	1	-0.253572	1.66646	1.0294	0.94775	0.186296	3.13302	0.542089	0.568014
uc292exz.1	Ppan	Ppan (from geneSymbol)	0.425164	0.428342	-1.13667	0.552726	0.100895	0.227044	0.247539	-0.0381292	-0.149167	0.383824	0.998186	1.05816	-1.18732	-1.06854	9.88514e-05	0.000577833	7.69364e-17	3.90698e-14	2	-0.000427007	0.973917	0.901771	1.3048	1.99749	2.08227	0.439119	0.4768
uc012cjm.2	Zfas1	Zfas1 (from geneSymbol)	0.19037	0.0617978	-1.02946	0.689568	0.272489	0.0784302	0.0614614	0.0560036	-0.22055	0.344668	-1.83286	0.739906	-0.95054	-1.13379	2.09669e-05	0.000156456	8.39334e-17	4.21468e-14	1	-0.428166	1.03958	0.858238	1.26986	0.280708	1.67007	0.517439	0.455718
uc290lmj.1	Ndufaf4	Ndufaf4 (from geneSymbol)	-0.322221	-0.566795	-0.736496	-0.517006	-0.717972	-1.05956	-1.67345	0.93175	0.117859	-0.0431352	-1.70026	1.43041	0.971293	0.206345	3.51721e-19	4.93072e-16	1.15326e-16	5.54256e-14	1	0.273466	1.90759	1.08512	0.970544	0.30773	2.69524	1.9606	1.15376
uc292mxg.1	Foxp3	Probable transcription factor. Plays a critical role in the control of immune response. (from UniProt Q99JB6)	0.371433	0.567567	-0.796208	-0.299254	-0.397873	-0.0979379	-0.169587	0.284356	-0.0118312	-0.260495	-2.6659	1.75038	-0.704856	-0.567109	0.0296026	0.0667034	1.7136e-16	7.93946e-14	1	-0.310779	1.21787	0.991833	0.834801	0.157573	3.36448	0.613504	0.674968
uc291mzw.1	B3gnt8	Beta-1,3-N-acetylglucosaminyltransferase that plays a role in the elongation of specific branch structures of multiantennary N-glycans. Has strong activity towards tetraantennary N-glycans and 2,6 triantennary glycans (By similarity). (from UniProt Q8R3I9)	-0.307348	-0.126837	-0.135511	-0.238611	-0.0183475	0.116435	0.0553637	0.379877	-0.0788798	0.23857	-1.29068	0.366648	-0.482148	-0.859668	0.147072	0.240828	2.39069e-16	1.09635e-13	4	-0.246611	1.30123	0.946792	1.17982	0.408759	1.28935	0.715911	0.55108
uc057koh.2	Rn7s1	Rn7s1 (from geneSymbol)	0.915984	0.0106569	0.140302	0.697831	0.649473	-0.0546966	-0.334386	0.396363	0.673846	0.221426	-2.57088	0.738057	0.600448	0.196923	0.00464258	0.0144781	3.17478e-16	1.43398e-13	1	0.0365975	1.31619	1.59532	1.16589	0.168301	1.66793	1.51619	1.14625
uc012dmh.2	Snhg12	Snhg12 (from geneSymbol)	0.656431	0.0742831	-0.769551	0.259565	0.0735529	0.592867	0.271949	0.276652	-0.104535	0.13633	-1.89899	0.994516	-0.400163	-0.902098	0.000393533	0.00184975	5.80521e-16	2.57042e-13	1	-0.271184	1.21138	0.930105	1.09911	0.268131	1.99241	0.757773	0.535108
uc008bce.3	Jmjd8	Mus musculus jumonji domain containing 8 (Jmjd8), mRNA. (from RefSeq NM_028101)	0.136092	0.18518	-0.418258	-0.327817	-0.109699	0.224082	0.297738	0.160049	-0.0528893	-0.0714212	-0.59345	0.84058	-0.542526	-0.32905	0.00274696	0.00936863	6.65961e-16	2.91996e-13	2	-0.0841012	1.11732	0.964004	0.9517	0.662756	1.79077	0.686568	0.79606
uc288dux.1	Mettl23	Mettl23 (from geneSymbol)	-0.447389	-0.579259	-0.250824	0.196077	-0.0859064	0.227412	0.403914	0.510096	-0.0345086	-0.102489	-1.15852	0.80206	-0.442244	-0.790599	0.00153747	0.00579145	9.072e-16	3.90157e-13	1	-0.173743	1.42415	0.976364	0.931425	0.447973	1.74359	0.735989	0.578104
uc289qdt.1	Rbm4b	Rbm4b (from geneSymbol)	-0.208147	0.0613833	-0.034343	0.0219102	-0.295393	-0.219951	0.0235311	0.597965	0.0193313	0.109122	-0.808232	0.924271	-0.0733114	0.0417725	0.387497	0.504071	1.54048e-15	6.47032e-13	1	0.115846	1.51358	1.01349	1.07857	0.571081	1.89773	0.950454	1.02938
uc012fln.1	Snhg14	Snhg14 (from geneSymbol)	-0.168373	0.461479	-0.115667	-0.389135	-0.224698	-0.237457	0.0736457	0.577998	-0.0700661	-0.557076	-3.17295	0.991756	-0.559165	-0.892915	0.636498	0.724759	1.74059e-15	7.24311e-13	1	-0.52606	1.49278	0.952594	0.679678	0.110878	1.9886	0.678695	0.538525
uc287vto.1	Myl6	Myl6 (from geneSymbol)	0.348544	0.278571	0.532251	0.371441	-0.323605	0.235089	-0.191029	0.291674	0.193667	0.257384	0.761553	-0.786135	0.15718	-0.437319	2.30632e-05	0.000169342	3.58982e-15	1.42773e-12	3	0.062572	1.22406	1.14367	1.19531	1.69531	0.579895	1.11511	0.738506
uc289ikx.1	Jmjd8	Contains 1 JmjC domain. (from UniProt Q3TA59)	0.135566	0.186399	-0.417606	-0.329716	-0.105758	0.223705	0.300487	0.15822	-0.0568023	-0.0710931	-0.560905	0.83567	-0.539306	-0.328154	0.00246798	0.00857172	4.14723e-15	1.63495e-12	2	-0.0803387	1.11591	0.961393	0.951916	0.677877	1.78469	0.688102	0.796555
uc288enk.1	Rab10os	Rab10os (from geneSymbol)	-0.741335	-0.577378	-0.397445	-0.172319	-0.0143788	0.0725658	0.24936	0.336128	-0.028655	-0.0851287	-1.26683	0.729643	-0.512634	-0.415035	0.000220107	0.00113799	4.32162e-15	1.69626e-12	1	-0.177501	1.26236	0.980334	0.9427	0.415573	1.65823	0.700941	0.750002
uc007loi.2	Cntd1	Mus musculus cyclin N-terminal domain containing 1 (Cntd1), mRNA. (from RefSeq NM_026562)	0.100192	-0.6609	-0.296921	0.351464	-0.0721888	0.293875	0.347718	0.542773	-0.227677	0.140119	-2.52567	1.16672	-0.650017	-0.628614	0.303456	0.419463	5.166e-15	2.00147e-12	1	-0.311767	1.45677	0.854009	1.102	0.173659	2.24501	0.637273	0.646797
uc291umv.1	Eif4g2	Eif4g2 (from geneSymbol)	0.150469	0.137997	0.450128	0.0954058	0.0213353	-0.371136	-0.196046	-0.177693	-0.143886	0.389734	-1.53242	-0.0750751	-0.619795	-0.756247	0.00624118	0.0185357	6.83306e-15	2.61354e-12	1	-0.416483	0.884116	0.905078	1.31015	0.345697	0.949293	0.650763	0.592034
uc290acq.1	Shc4	Shc4 (from geneSymbol)	-0.362309	0.565613	-1.41486	-0.125605	-0.118642	0.140538	-0.273595	0.194047	-0.0487039	-0.147329	-1.84175	0.614445	-0.16681	-0.800078	2.1203e-06	2.29556e-05	9.39196e-15	3.56197e-12	1	-0.313739	1.14397	0.966804	0.902921	0.278984	1.53097	0.89081	0.574318
uc008vuy.3	Masp2	Mus musculus mannan-binding lectin serine peptidase 2 (Masp2), transcript variant 1, mRNA. (from RefSeq NM_001003893)	-0.415341	0.0163269	-0.397979	-0.00200759	-0.147315	-0.19338	-0.194658	-0.331972	-0.00169989	0.0158421	-3.76128	0.798801	-0.457146	-0.2589	0.625565	0.715793	1.26597e-14	4.76111e-12	1	-0.570908	0.79445	0.998822	1.01104	0.0737466	1.73965	0.728426	0.835725
uc290acp.1	Shc4	Shc4 (from geneSymbol)	-0.241563	0.588814	-1.374	-0.0520641	-0.17903	0.0987203	-0.223395	0.218839	0.0156109	-0.075996	-1.62624	0.524338	-0.178963	-0.81539	1.576e-06	1.79109e-05	1.43742e-14	5.36105e-12	1	-0.276829	1.1638	1.01088	0.948687	0.323931	1.43827	0.883338	0.568255
uc011zwf.2	Snord83b	Mus musculus small nucleolar RNA, C/D box 83B (Snord83b), small nucleolar RNA. (from RefSeq NR_028282)	0.188326	0.0575607	-1.67867	0.868362	0.311275	-0.00231403	-0.126419	0.131363	-0.140129	0.071406	-1.25599	1.57202	-0.809698	-0.859026	4.32242e-13	6.17763e-11	1.47656e-14	5.48426e-12	1	-0.184294	1.09533	0.907438	1.05074	0.418706	2.9732	0.570501	0.551325
uc290cry.1	Zfas1	Zfas1 (from geneSymbol)	-0.175349	-0.572221	-2.04185	0.388436	0.102862	-0.0491055	0.0918468	0.016239	-0.115397	0.257056	-1.82353	0.918573	-0.972988	-1.08197	4.59384e-12	4.45948e-10	1.53464e-14	5.67652e-12	1	-0.400288	1.01132	0.923128	1.19504	0.282529	1.89024	0.50945	0.472383
uc290qkg.1	Snhg12	Snhg12 (from geneSymbol)	0.231006	-0.330589	-1.0213	0.123871	-0.0304648	0.4567	0.126094	0.13976	-0.139595	0.170368	-1.8022	1.03388	-0.413384	-0.718077	0.000136538	0.000759522	1.80638e-14	6.57347e-12	1	-0.247036	1.10172	0.907774	1.12535	0.286738	2.04752	0.75086	0.607907
uc292exy.1	Ppan	Ppan (from geneSymbol)	0.383932	0.505672	-0.705853	0.338938	-0.137195	0.282623	0.147239	0.0256352	-0.120516	0.188524	0.886378	0.868146	-0.860705	-0.744161	0.000396896	0.00186239	1.87903e-14	6.81027e-12	2	0.0347573	1.01793	0.919858	1.1396	1.84853	1.82532	0.550683	0.597015
uc009utb.2	Map3k15	Mus musculus mitogen-activated protein kinase kinase kinase 15 (Map3k15), mRNA. (from RefSeq NM_001163085)	0.0392576	-0.103098	-0.264138	-0.359149	-0.177056	-0.245582	-0.217497	0.0475285	0.0506825	0.16272	-0.752018	1.46665	-0.111404	-0.566198	0.864778	0.901884	2.10869e-14	7.61194e-12	1	0.0425664	1.03349	1.03575	1.1194	0.593773	2.7638	0.925687	0.675394
uc007xwd.3	Map3k12	Mus musculus mitogen-activated protein kinase kinase kinase 12 (Map3k12), transcript variant 2, mRNA. (from RefSeq NM_009582)	-0.0771032	0.252544	-0.246082	-0.0545875	-0.242403	0.0791348	0.180914	0.174938	0.0957884	-0.0205077	-1.04304	0.588594	-0.278084	-0.125741	0.583274	0.680151	2.38926e-14	8.59027e-12	1	-0.0868646	1.12892	1.06865	0.985886	0.485304	1.50378	0.824686	0.916533
uc012dmg.2	Snhg12	Snhg12 (from geneSymbol)	0.570065	-0.162245	-0.886486	0.357252	0.260349	0.539216	0.234929	0.163223	-0.0972531	0.14116	-1.80617	1.01967	-0.451999	-0.840644	6.08156e-05	0.000384394	4.24695e-14	1.50883e-11	1	-0.26743	1.11979	0.934811	1.10279	0.285949	2.02746	0.731029	0.558394
uc288zyl.1	Chadl	Chadl (from geneSymbol)	-2.86314	-2.39143	-3.87893	-2.68659	-1.68808	-1.8189	-2.33442	0.176487	0.062107	-0.064613	-6.85499	2.97163	-1.77717	-1.3143	3.62285e-09	1.17389e-07	5.6168e-14	1.98764e-11	1	-0.971549	1.13013	1.04399	0.956202	0.00863858	7.84423	0.291755	0.402121
uc007itx.2	Phykpl	Catalyzes the pyridoxal-phosphate-dependent breakdown of 5-phosphohydroxy-L-lysine, converting it to ammonia, inorganic phosphate and 2-aminoadipate semialdehyde (By similarity). (from UniProt Q8R1K4)	-0.216335	0.107685	-0.347723	0.367973	-0.176323	0.297185	0.127527	0.50884	-0.0991934	0.0643053	-1.33684	0.761886	-0.341899	-0.34	0.10702	0.187414	5.70012e-14	2.00921e-11	1	-0.111843	1.42291	0.933555	1.04558	0.395888	1.69571	0.789002	0.790041
uc007igv.3	Ccdc88a	Ccdc88a (from geneSymbol)	-1.11662	-1.16854	-1.64948	-1.38988	-0.987925	-1.38771	-1.37996	0.544127	-0.33346	0.18963	-3.00288	1.20674	-1.01811	-0.522922	0.0219465	0.0522349	6.107e-14	2.14422e-11	1	-0.419554	1.45814	0.793631	1.14047	0.12475	2.30816	0.493762	0.695961
uc287vtw.1	Myl6	Myl6 (from geneSymbol)	0.383878	0.326005	0.563428	0.423936	-0.323881	0.176148	-0.178263	0.3515	0.213245	0.25119	0.836205	-0.730342	0.274604	-0.294404	1.42449e-05	0.000113095	7.24614e-14	2.53429e-11	3	0.128857	1.27589	1.15929	1.19019	1.78535	0.602761	1.20966	0.815409
uc292dew.1	Sf3b3	Sf3b3 (from geneSymbol)	0.252322	0.0968763	-0.652993	1.11054	0.438729	0.117445	0.240782	0.0653163	-0.104387	0.408025	-0.84083	0.0893772	-0.696382	-1.21878	2.81181e-09	9.58679e-08	1.18219e-13	3.95017e-11	1	-0.328238	1.04631	0.9302	1.32687	0.558322	1.06391	0.617118	0.429645
uc290gxv.1	Chrnb2	Chrnb2 (from geneSymbol)	0.0402034	0.641622	-0.726583	-0.865417	-0.778107	-0.550612	-0.575539	-0.524434	-0.207481	0.0321792	-4.6438	1.71336	0.186828	-0.55182	0.000441405	0.00203299	1.22103e-13	4.06484e-11	1	-0.570739	0.695232	0.866048	1.02256	0.0400015	3.27923	1.13826	0.682159
uc290csc.1	Snord12	Mus musculus small nucleolar RNA, C/D box 12 (Snord12), small nucleolar RNA. (from RefSeq NR_028540)	-0.169343	-0.59581	-2.1895	0.387992	0.109925	-0.0541951	0.0896117	-0.0199109	-0.129681	0.27521	-2.02292	0.934137	-0.99831	-1.10281	1.37735e-12	1.63716e-10	1.3673e-13	4.53499e-11	1	-0.437755	0.986294	0.914034	1.21017	0.246059	1.91075	0.500586	0.465609
uc290ccw.1	Snhg17	Snhg17 (from geneSymbol)	-0.23905	-0.134435	-0.512423	0.64558	0.25502	-0.23831	-0.595433	0.248588	-0.158753	0.357126	-1.44877	0.563722	-0.236911	-0.362336	1.71501e-05	0.000132016	1.58052e-13	5.20379e-11	1	-0.148191	1.18804	0.895799	1.28087	0.366333	1.47808	0.84856	0.777904
uc287wnp.1	Snhg15	Snhg15 (from geneSymbol)	0.0980748	-0.0650102	-1.46622	0.109569	-0.0875406	0.222804	-0.187377	0.0466996	0.0780753	0.201963	-2.04905	0.772931	-0.559893	-0.851943	0.000159639	0.000866779	2.12251e-13	6.93744e-11	1	-0.337317	1.0329	1.05561	1.15026	0.241643	1.70874	0.678353	0.554038
uc007srl.1	Zmiz1os1	Zmiz1os1 (from geneSymbol)	-0.367087	-0.0433843	-0.703768	-0.525277	-0.407585	-0.34565	0.0454952	0.429132	-0.256193	0.378449	-2.22209	1.22676	-0.553931	-0.545213	0.469618	0.580442	3.98144e-13	1.25129e-10	1	-0.220441	1.34642	0.837295	1.29994	0.21433	2.34042	0.681162	0.68529
uc287kmz.1	Ankmy1	Ankmy1 (from geneSymbol)	-0.504111	-0.572391	-1.55395	-0.51603	-0.229699	0.441606	0.358098	0.30504	0.40944	-0.220074	-5.06661	1.19334	-1.02956	-0.618059	3.56337e-05	0.000244644	4.19046e-13	1.31239e-10	1	-0.718069	1.23545	1.32817	0.858522	0.0298399	2.28682	0.489859	0.651547
uc289coh.1	Ntan1	Ntan1 (from geneSymbol)	0.0395936	0.242996	-0.254344	-0.217154	-0.380721	-0.0553688	0.358733	0.546022	0.0454818	0.227256	-0.88325	0.759152	-0.00552699	-0.42651	0.0717963	0.136238	6.11562e-13	1.86338e-10	1	0.037518	1.46005	1.03203	1.17061	0.542145	1.6925	0.996176	0.74406
uc287wsv.1	Egfros	Egfros (from geneSymbol)	-0.269894	-0.321488	-0.166084	0.00408352	-0.600097	-0.253002	-0.246906	0.436396	-0.108136	-0.404269	-1.89948	0.750503	-1.21654	-0.655687	0.48636	0.59543	8.63743e-13	2.57075e-10	1	-0.442459	1.35322	0.927786	0.755619	0.26804	1.68238	0.430314	0.634773
uc009qqr.2	Pigb	Mannosyltransferase involved in glycosylphosphatidylinositol-anchor biosynthesis. Transfers the third alpha-1,2-mannose to Man2-GlcN-acyl-PI during GPI precursor assembly (By similarity). (from UniProt Q9JJQ0)	-0.0861159	0.0952687	-0.234774	0.0658417	0.0992791	0.266304	0.244398	0.401744	-0.108555	0.101565	-1.32977	0.357946	-0.255427	-0.253195	0.290603	0.405643	8.69971e-13	2.58074e-10	1	-0.155099	1.3211	0.927516	1.07294	0.397832	1.2816	0.837739	0.839036
uc292isj.1	Pigb	Pigb (from geneSymbol)	0.0828725	-0.0128159	-0.191777	0.0184397	-0.000416305	0.174166	0.139371	0.390416	-0.188263	0.0781447	-1.99967	0.680392	-0.350086	-0.423503	0.947435	0.962526	9.58379e-13	2.81513e-10	1	-0.258938	1.31077	0.877662	1.05566	0.250057	1.60258	0.784538	0.745612
uc009qca.3	Megf11	May regulate the mosaic spacing of specific neuron subtypes in the retina through homotypic retinal neuron repulsion. Mosaics provide a mechanism to distribute each cell type evenly across the retina, ensuring that all parts of the visual field have access to a full set of processing elements. (from UniProt Q80T91)	-0.831278	-0.115729	-0.223494	0.0539001	-0.273431	-0.241895	0.088026	0.374609	0.332987	-0.0919074	-2.23438	1.35304	-0.652509	-0.62328	0.193064	0.297152	9.81729e-13	2.87432e-10	1	-0.220206	1.29649	1.25962	0.938281	0.212513	2.5545	0.636173	0.649193
uc287wnq.1	Snora9	Snora9 (from geneSymbol)	0.00429152	-0.0447623	-1.49937	0.176939	-0.0253205	0.266705	-0.1386	0.048993	0.0723569	0.223338	-2.0348	0.757647	-0.527475	-0.830829	0.000111425	0.000639719	1.05038e-12	3.04557e-10	1	-0.327253	1.03454	1.05143	1.16743	0.244042	1.69073	0.693768	0.562206
uc292mtv.1	mt-Tt	mt-Tt (from geneSymbol)	0.613938	-0.210637	-0.705766	0.0303276	0.0642366	-0.776527	-0.549413	0.224785	0.152603	-0.0894907	-2.93042	1.0615	-0.311513	-0.461117	3.07608e-05	0.000215615	1.31466e-12	3.76329e-10	1	-0.336237	1.1686	1.11157	0.939854	0.131176	2.0871	0.805796	0.726424
uc290crx.1	Zfas1	Zfas1 (from geneSymbol)	-0.0864475	-0.497442	-1.99029	0.401178	0.0959674	-0.0506752	0.0864167	0.0236294	-0.124419	0.276269	-1.35639	0.893045	-0.953894	-1.06772	1.90674e-11	1.48259e-09	2.80219e-12	7.60942e-10	1	-0.329925	1.01651	0.917374	1.21106	0.390557	1.85709	0.516237	0.477074
uc007gro.2	Sycp3	Sycp3 (from geneSymbol)	0.289832	1.20096	-0.461721	0.00917398	0.46541	-0.204335	0.126976	0.706586	0.16533	-0.0738777	-2.77268	1.8505	-0.811407	-2.46497	0.13837	0.229497	3.72139e-12	9.98489e-10	2	-0.485789	1.63194	1.12142	0.950081	0.146332	3.60624	0.569826	0.181122
uc289hbj.1	Acat3	The sequence shown here is derived from an Ensembl automatic analysis pipeline and should be considered as preliminary data. (from UniProt F2Z459)	0.091956	0.451079	-0.627522	-0.0696605	-0.461197	-0.180436	0.232492	0.186456	0.211273	0.222032	-1.2143	1.56952	-0.612334	-0.985939	0.00476006	0.0147913	3.90507e-12	1.04155e-09	2	-0.0890417	1.13796	1.15771	1.16637	0.430983	2.96805	0.654138	0.504897
uc290lci.1	Clvs1	Required for normal morphology of late endosomes and/or lysosomes in neurons. Binds phosphatidylinositol 3,5-bisphosphate (PtdIns(3,5)P2) (By similarity). (from UniProt Q9D4C9)	0.433885	0.828724	-0.370334	-0.463157	-0.0738613	-0.151201	0.187775	0.423984	-0.0692333	-0.136477	-3.47853	0.846849	-0.592264	-0.516397	0.020088	0.0486162	4.07189e-12	1.07964e-09	1	-0.503153	1.34163	0.953144	0.909738	0.0897136	1.79857	0.663301	0.699116
uc008rye.2	Clvs1	Mus musculus clavesin 1 (Clvs1), transcript variant 1, mRNA. (from RefSeq NM_028940)	0.329934	0.832878	-0.370258	-0.461543	-0.0710088	-0.151179	0.182804	0.443303	-0.0691973	-0.136429	-3.47829	0.83761	-0.592156	-0.523445	0.0236852	0.0555603	4.43907e-12	1.17009e-09	1	-0.502658	1.35971	0.953168	0.909769	0.0897284	1.78709	0.663351	0.695708
uc287vtr.1	Myl6	Myl6 (from geneSymbol)	0.278776	0.191878	0.46582	0.351351	-0.208552	0.206132	-0.0746367	0.362166	0.225047	0.227992	0.621709	-0.683494	0.302863	-0.304736	0.00559151	0.0169027	4.7727e-12	1.25436e-09	3	0.107364	1.28535	1.16882	1.1712	1.5387	0.622656	1.23359	0.80959
uc033jgc.2	Unc13a	Mus musculus unc-13 homolog A (Unc13a), mRNA. (from RefSeq NM_001029873)	0.610222	0.0244677	-1.0707	-0.392137	-0.419539	-0.320275	0.185271	-0.486701	-0.155463	-0.192806	-2.22569	1.07825	-0.666884	-0.455863	0.00273734	0.00934178	4.8435e-12	1.26925e-09	1	-0.443594	0.713655	0.897844	0.874903	0.213797	2.11147	0.629866	0.729074
uc288bap.1	Appbp2os	Appbp2os (from geneSymbol)	-0.146205	-0.152411	-0.549598	-0.227118	0.0320387	1.1154	0.614402	0.0494918	-0.283165	-0.00197419	-5.89312	0.926925	-0.869034	-1.36171	1.08716e-05	9.02213e-05	5.67351e-12	1.47814e-09	1	-1.0618	1.0349	0.821786	0.998633	0.0168265	1.90122	0.547513	0.38912
uc287vtv.1	Myl6	Myl6 (from geneSymbol)	0.322833	0.236973	0.536812	0.374795	-0.265427	0.169397	-0.116097	0.314345	0.20737	0.170988	0.659361	-0.681287	0.212697	-0.34157	0.000151309	0.000828296	6.65456e-12	1.71386e-09	3	0.0774149	1.24345	1.15458	1.12583	1.57938	0.623609	1.15885	0.789182
uc289zyo.1	Serinc4	The sequence shown here is derived from an Ensembl automatic analysis pipeline and should be considered as preliminary data. (from UniProt F6ZBF6)	0.0609261	0.476276	-0.643512	0.119046	-0.202682	0.0292921	-0.0702394	0.295522	0.198444	-0.25539	-7.05524	0.974013	-0.917327	-0.471562	0.496089	0.604029	6.89865e-12	1.76661e-09	1	-1.03308	1.22733	1.14746	0.837761	0.00751903	1.9643	0.529489	0.721183
uc007qve.2	Etohd2	Mus musculus ethanol decreased 2 (Etohd2), long non-coding RNA. (from RefSeq NR_015349)	-0.0409564	-0.300832	-0.276459	-0.0175358	-0.439903	-0.315224	-0.145931	0.385906	0.206256	-0.0957282	-1.71357	1.11324	-0.551903	-0.424556	0.887739	0.919101	7.45797e-12	1.90441e-09	1	-0.154336	1.30668	1.15369	0.9358	0.304905	2.16331	0.68212	0.745068
uc288may.1	Fars2	Fars2 (from geneSymbol)	-0.0658377	-0.34708	-1.00472	0.391594	0.463823	0.590378	0.268085	-0.194154	-0.489743	0.454532	-4.96977	1.95293	-1.77934	-0.508912	0.185685	0.288308	7.94837e-12	2.02389e-09	1	-0.790636	0.874086	0.712152	1.37034	0.0319117	3.87161	0.291317	0.702752
uc287ktb.1	Pam	The sequence shown here is derived from an Ensembl automatic analysis pipeline and should be considered as preliminary data. (from UniProt F6T0D3)	0.708447	0.267724	-0.64644	0.458233	0.143669	0.219159	0.147959	-0.294751	-0.0976037	-0.306411	1.40028	0.305126	-0.00063394	0.418774	5.68272e-05	0.000362793	9.8009e-12	2.46763e-09	5	0.203539	0.815213	0.934584	0.808651	2.63952	1.23553	0.999561	1.33679
uc288bcz.1	Cltc	Cltc (from geneSymbol)	0.410392	0.0911898	-0.185901	0.1739	-0.000791003	0.18023	0.179808	-0.207257	0.0223058	-0.0578854	1.30199	-0.138246	0.347253	0.438682	0.130561	0.21928	9.79365e-12	2.46763e-09	5	0.243835	0.866182	1.01558	0.960671	2.46569	0.908623	1.27214	1.35537
uc290iev.1	Nras	Nras (from geneSymbol)	-0.132632	-0.161072	0.258878	0.204764	-0.00363701	0.569037	0.243473	0.22059	0.00753174	-0.0250451	0.49044	-0.586911	0.235652	0.158007	1.74507e-05	0.000133855	1.01835e-11	2.54259e-09	3	0.0714663	1.16521	1.00523	0.98279	1.40487	0.665767	1.17744	1.11574
uc008alo.2	Acat3	Mus musculus acetyl-Coenzyme A acetyltransferase 3 (Acat3), mRNA. (from RefSeq NM_153151)	0.126245	0.429177	-0.679034	-0.0421613	-0.412134	-0.180863	0.226695	0.164203	0.231551	0.235943	-1.18114	1.61178	-0.588014	-0.996764	0.00655589	0.0193032	1.09961e-11	2.72279e-09	2	-0.0746346	1.12055	1.1741	1.17768	0.441002	3.05629	0.665258	0.501123
uc290tsn.1	Smarcd3	Smarcd3 (from geneSymbol)	0.254347	0.273566	-1.68626	-0.711739	-0.382572	-0.252017	-0.203744	0.193129	-0.102107	-0.209139	-0.779828	1.17759	-0.140609	-0.293142	2.2169e-10	1.19445e-08	1.19988e-11	2.95133e-09	1	-0.0220155	1.14324	0.931671	0.865054	0.582436	2.26198	0.907136	0.816122
uc012fvu.2	Nkx6-2	Mus musculus NK6 homeobox 2 (Nkx6-2), transcript variant 2, non-coding RNA. (from RefSeq NR_027857)	0.102317	0.0780506	-1.71768	-0.577414	-0.232438	0.00102293	0.208549	0.795416	0.0681764	0.131767	-5.86514	2.05138	-0.468352	-0.607817	0.00824204	0.0233462	1.25283e-11	3.06003e-09	1	-0.556367	1.73558	1.04839	1.09563	0.017156	4.14503	0.72279	0.656189
uc287nch.1	Gas5	Gas5 (from geneSymbol)	0.804968	0.181679	-0.673737	2.24886	1.07751	0.920646	0.950441	0.11911	-0.322459	0.252997	-2.18638	0.546179	-0.406648	-0.458617	1.72474e-15	6.76611e-13	1.49467e-11	3.62122e-09	1	-0.350831	1.08606	0.799706	1.19168	0.219702	1.46021	0.754374	0.727684
uc287ncf.1	Gas5	Gas5 (from geneSymbol)	0.796991	0.241671	-0.410131	2.44909	1.18675	1.33673	1.30522	0.0454874	-0.348257	0.238807	-2.25848	0.532889	-0.41546	-0.409156	1.64265e-19	2.65408e-16	1.58871e-11	3.808e-09	1	-0.373453	1.03203	0.785533	1.18002	0.208992	1.44682	0.749781	0.753064
uc288avc.1	Slfn5os	Slfn5os (from geneSymbol)	1.36211	1.02944	-1.0483	-0.524515	-0.942176	-0.742596	-0.828126	0.284369	-0.638439	-0.927022	-5.73698	2.02929	-0.316296	-0.722536	5.74409e-06	5.30748e-05	1.62102e-11	3.87509e-09	1	-0.861088	1.21788	0.642408	0.525943	0.0187498	4.08203	0.803129	0.606031
uc011wun.2	Gas5	Gas5 (from geneSymbol)	-0.0134282	-0.118375	-0.805281	0.275225	-0.210088	0.173657	0.304126	0.0877497	0.0279441	0.0696125	-0.645281	0.842988	-0.845964	-0.593458	0.00923386	0.0256407	2.04358e-11	4.83382e-09	1	-0.150916	1.06271	1.01956	1.04943	0.639368	1.79376	0.556339	0.662752
uc290hil.1	Oaz3	Oaz3 (from geneSymbol)	-0.245275	-0.025827	-0.676382	0.35598	-0.0467716	0.442936	0.576424	0.58218	-0.33607	0.230558	-7.55749	1.1473	-0.00923333	-0.840868	0.344357	0.461753	2.09851e-11	4.95073e-09	1	-0.969089	1.49711	0.792197	1.17329	0.00530845	2.21499	0.99362	0.558308
uc287ncl.1	Gas5	Gas5 (from geneSymbol)	0.796082	0.245469	-0.372132	2.44528	1.18145	1.34231	1.30785	0.0503617	-0.348063	0.246617	-2.22703	0.53001	-0.424946	-0.409215	3.51591e-19	4.93072e-16	2.25126e-11	5.28335e-09	1	-0.368895	1.03552	0.785638	1.18642	0.213598	1.44394	0.744867	0.753033
uc287vtu.1	Myl6	Myl6 (from geneSymbol)	0.313965	0.232873	0.499639	0.405875	-0.154706	0.210254	0.0190857	0.418656	0.247416	0.171495	0.664595	-0.613277	0.35251	-0.198617	0.0201162	0.0486674	2.38122e-11	5.55931e-09	3	0.148968	1.33668	1.18708	1.12622	1.58512	0.65371	1.27678	0.871386
uc287vtx.1	Myl6	Myl6 (from geneSymbol)	0.447005	0.300779	0.572478	0.418418	-0.37944	0.178941	-0.178067	0.282996	0.194568	0.240967	0.768428	-0.708209	0.24201	-0.31739	2.46879e-06	2.60943e-05	2.94065e-11	6.84761e-09	3	0.100482	1.21672	1.14438	1.18178	1.70341	0.61208	1.18264	0.80252
uc007wwy.4	Chadl	Mus musculus chondroadherin-like (Chadl), mRNA. (from RefSeq NM_001164320)	-1.8335	-1.77727	-2.72298	-1.53856	-1.15324	-0.923187	-1.3704	0.148833	0.0431129	-0.0386233	-3.71888	2.58721	-1.72775	-0.999156	1.88092e-06	2.07817e-05	3.16037e-11	7.34022e-09	1	-0.529321	1.10867	1.03033	0.973584	0.0759462	6.00937	0.301923	0.500293
uc288bcy.1	Cltc	The sequence shown here is derived from an Ensembl automatic analysis pipeline and should be considered as preliminary data. (from UniProt F6Z1R4)	0.257597	0.109376	-0.281555	0.259016	-0.0608878	0.0622229	0.113407	-0.216286	0.0715155	-0.0773258	0.925828	-0.0409271	0.24788	0.259454	0.00110986	0.00440596	3.51315e-11	8.09681e-09	5	0.167163	0.860779	1.05082	0.947813	1.89977	0.97203	1.18746	1.19703
uc057lzj.2	Snord14d	Mus musculus small nucleolar RNA, C/D box 14D (Snord14d), small nucleolar RNA. (from RefSeq NR_028274)	1.67975	0.994524	-0.268243	0.166053	-0.178978	0.20471	-0.0753996	0.0961927	-0.300547	0.0363071	-1.34396	1.1991	-0.893361	-0.702681	1.89728e-09	6.94829e-08	3.62474e-11	8.33263e-09	1	-0.272707	1.06895	0.811944	1.02549	0.393938	2.29596	0.538358	0.614429
uc008fot.3	Mex3c	Mus musculus mex3 RNA binding family member C (Mex3c), mRNA. (from RefSeq NM_001039214)	0.0117968	-0.084269	0.214506	0.207726	-0.366518	0.0431822	-0.0401944	0.164751	0.242362	0.393065	0.824049	-0.715327	0.293607	-0.124423	0.00645527	0.0190635	4.01281e-11	9.1545e-09	3	0.154012	1.12097	1.18293	1.31318	1.77037	0.609067	1.2257	0.917371
uc290hik.1	Oaz3	Oaz3 (from geneSymbol)	-0.289628	-0.0824961	-0.688121	0.320763	-0.032051	0.37003	0.612891	0.582376	-0.327469	0.248511	-7.3601	1.12262	-0.050529	-0.824507	0.3079	0.424011	4.4949e-11	1.01768e-08	1	-0.944157	1.49731	0.796934	1.18798	0.00608679	2.17742	0.965582	0.564675
uc292keq.1	Trf	Transferrin	0.189032	-0.301155	-1.72606	-0.0982278	0.223153	-0.354086	0.179621	-0.445949	0.350135	0.0686278	0.778114	0.619591	-0.294057	-1.28484	1.06581e-09	4.30151e-08	5.28331e-11	1.18131e-08	4	-0.029768	0.734101	1.27468	1.04872	1.71489	1.53644	0.815605	0.410417
uc292ait.1	Csgalnact1	Csgalnact1 (from geneSymbol)	-0.0938721	-0.253283	-0.491697	0.171767	-0.112574	0.0899824	-0.283219	0.194912	0.0111888	0.0286198	1.10134	0.596109	0.0411626	-0.6723	0.108414	0.189336	6.10677e-11	1.34206e-08	5	0.185861	1.14465	1.00779	1.02004	2.14554	1.51163	1.02894	0.627505
uc057axr.2	Myl6	Mus musculus myosin, light polypeptide 6, alkali, smooth muscle and non-muscle (Myl6), transcript variant 1, mRNA. (from RefSeq NM_001317217)	0.275819	0.23331	0.452964	0.396781	-0.145093	0.254537	-0.00680374	0.393614	0.216056	0.227672	0.655526	-0.62594	0.327081	-0.262348	0.0291592	0.0658756	6.25615e-11	1.37153e-08	3	0.133094	1.31368	1.16155	1.17094	1.57519	0.647997	1.25447	0.83373
uc292keo.1	Trf	The sequence shown here is derived from an Ensembl automatic analysis pipeline and should be considered as preliminary data. (from UniProt E9Q939)	0.275193	-0.20702	-1.70026	0.111108	0.320519	-0.314461	0.200702	-0.32096	0.368794	0.134284	0.859077	0.46456	-0.328549	-1.2955	6.55055e-12	5.99281e-10	6.30934e-11	1.37983e-08	4	-0.016899	0.800537	1.29127	1.09755	1.81388	1.3799	0.796337	0.407395
uc287xjm.1	Fam196b	Belongs to the FAM196 family. (from UniProt Q6GQV1)	1.23096	-0.150873	-1.362	-0.102113	-0.161879	-1.35246	-0.351373	0.256701	-0.269262	-0.126032	-3.19147	1.52328	0.00884099	-0.615209	7.90234e-08	1.52493e-06	6.47612e-11	1.41286e-08	1	-0.344735	1.19474	0.829744	0.916349	0.109464	2.87444	1.00615	0.652835
uc008vgd.3	Clic4	Mus musculus chloride intracellular channel 4 (mitochondrial) (Clic4), mRNA. (from RefSeq NM_013885)	0.164981	-0.169509	-0.0476008	0.210254	-0.237892	0.283134	-0.0743783	0.281264	-0.0170468	0.594033	0.514294	-0.897138	0.295963	-0.353894	0.00818324	0.0232032	6.56793e-11	1.42942e-08	3	0.0596391	1.21526	0.988254	1.50946	1.42829	0.536951	1.2277	0.782469
uc289daa.1	Scarf2	Scarf2 (from geneSymbol)	0.769203	1.13314	-1.27784	-1.16912	0.0231945	0.436749	0.025872	-0.197134	-0.174011	0.423003	0.669683	0.741431	-0.439929	-0.133047	2.42063e-15	9.00043e-13	6.90004e-11	1.49087e-08	5	0.127142	0.872282	0.886375	1.34072	1.59072	1.67183	0.737171	0.911903
uc288adj.1	Srr	Catalyzes the synthesis of D-serine from L-serine. D- serine is a key coagonist with glutamate at NMDA receptors. Has dehydratase activity towards both L-serine and D-serine. (from UniProt Q9QZX7)	-0.165375	0.196856	-0.454185	0.112944	-0.159691	0.112699	-0.0131703	0.755948	-0.0587736	-0.0207157	-0.105403	0.470112	-0.190806	-0.200245	0.0912418	0.165042	7.8657e-11	1.68333e-08	2	0.0928737	1.68874	0.96008	0.985744	0.929545	1.38522	0.876116	0.870402
uc289qsa.1	Snhg1	Snhg1 (from geneSymbol)	0.442859	0.420882	-0.457255	1.06457	-0.144492	-0.0713507	0.0249826	0.249203	-0.178186	0.318777	-0.88836	0.887009	-0.570474	-0.670463	0.00061326	0.00267641	8.52788e-11	1.82071e-08	1	-0.121785	1.18855	0.883813	1.24727	0.540228	1.84934	0.673396	0.628305
uc292kek.1	Trf	Transferrins are iron binding transport proteins which can bind two Fe(3+) ions in association with the binding of an anion, usually bicarbonate. It is responsible for the transport of iron from sites of absorption and heme degradation to those of storage and utilization. Serum transferrin may also have a further role in stimulating cell proliferation. (from UniProt Q921I1)	0.166202	-0.261614	-1.63253	0.0718388	0.345948	-0.266983	0.221777	-0.416663	0.450214	0.138235	0.868803	0.461761	-0.219853	-1.18757	2.44635e-12	2.63807e-10	9.15735e-11	1.94127e-08	4	0.0135606	0.749155	1.36624	1.10056	1.82615	1.37722	0.858653	0.439041
uc007coe.3	Mfsd4a	Mus musculus major facilitator superfamily domain containing 4A (Mfsd4a), transcript variant a, mRNA. (from RefSeq NM_172510)	-0.473821	-0.401913	-0.39854	-0.165327	-0.657947	-0.138454	-0.217228	0.758536	0.012335	-0.0688595	-2.06684	0.178061	-0.631514	-0.970842	0.882586	0.915243	1.18117e-10	2.46904e-08	1	-0.398446	1.69177	1.00859	0.953391	0.238682	1.13136	0.645499	0.510208
uc009rgj.2	Trf	Mus musculus transferrin (Trf), mRNA. (from RefSeq NM_133977)	0.168317	-0.260127	-1.63435	0.0718644	0.343755	-0.258365	0.228691	-0.420138	0.438532	0.137655	0.85983	0.472162	-0.235265	-1.17308	2.42885e-12	2.62217e-10	1.22477e-10	2.54832e-08	4	0.0113849	0.747353	1.35522	1.10012	1.81482	1.38719	0.849529	0.443473
uc007dex.2	Gas5	Gas5 (from geneSymbol)	-0.186655	-0.204597	-0.972622	0.0407034	-0.352732	0.062966	0.176927	0.0945687	0.00287717	0.074357	-0.476791	0.897762	-0.792439	-0.576642	0.00406432	0.0129814	1.22254e-10	2.54832e-08	1	-0.110901	1.06775	1.002	1.05289	0.718574	1.86317	0.577367	0.670523
uc008yfr.2	Paqr3	Mus musculus progestin and adipoQ receptor family member III (Paqr3), transcript variant 1, mRNA. (from RefSeq NM_001359910)	-0.385311	-0.236039	-0.101642	0.371968	-0.337166	-0.0892331	-0.0170869	0.508659	-0.16087	-0.534959	-1.92715	0.606655	-0.31835	-0.393535	0.0223186	0.0529566	1.36813e-10	2.84002e-08	1	-0.317079	1.42273	0.894485	0.690178	0.262948	1.52272	0.801987	0.761262
uc008fls.4	Gnal	Mus musculus guanine nucleotide binding protein, alpha stimulating, olfactory type (Gnal), transcript variant 2, mRNA. (from RefSeq NM_177137)	0.429679	0.64449	-0.67729	0.0384263	-0.141814	-0.0574941	0.229985	0.599487	-0.070553	-0.022002	-1.07474	1.43826	-0.645694	-0.417647	0.0182182	0.044882	1.41162e-10	2.91013e-08	1	-0.0275556	1.51518	0.952273	0.984865	0.474756	2.70994	0.639185	0.748645
uc011xsz.1	Fam196b	Mus musculus family with sequence similarity 196, member B (Fam196b), mRNA. (from RefSeq NM_001025382)	1.21324	-0.192045	-1.34379	-0.0484841	-0.174287	-1.37478	-0.385366	0.246434	-0.253141	-0.087639	-3.24064	1.29678	0.000413923	-0.624249	2.00822e-08	4.91502e-07	1.44642e-10	2.96827e-08	1	-0.380292	1.18627	0.839067	0.941062	0.105796	2.4568	1.00029	0.648757
uc287xzl.1	Phykpl	Phykpl (from geneSymbol)	-0.208145	0.114304	-0.108323	-0.246934	-0.55263	0.0727632	0.00191613	0.564223	-0.196718	-0.180823	-2.14137	0.697614	-0.272981	-0.56866	0.635972	0.724367	1.53177e-10	3.12912e-08	1	-0.299817	1.47859	0.872533	0.8822	0.226664	1.62182	0.827608	0.674243
uc291xfs.1	Muc6	The sequence shown here is derived from an Ensembl automatic analysis pipeline and should be considered as preliminary data. (from UniProt F8WIM6)	-0.517152	-0.469536	-0.816549	-0.262478	-0.502686	0.363834	-0.297404	-0.282509	-0.653061	-0.34599	-3.20889	0.638727	-1.21296	-0.308891	0.29472	0.409973	1.59864e-10	3.25096e-08	1	-0.767654	0.82216	0.63593	0.786768	0.10815	1.55695	0.431381	0.807262
uc289czz.1	Scarf2	Scarf2 (from geneSymbol)	0.694595	0.86503	-1.30436	-1.12286	0.0783694	0.445794	0.0869683	-0.063497	-0.153039	0.438263	0.589555	0.765457	-0.401594	-0.155224	2.90443e-14	6.83639e-12	1.64236e-10	3.3099e-08	5	0.145703	0.956942	0.899354	1.35497	1.50478	1.69991	0.757021	0.897993
uc009bhh.2	Cald1	Cald1 (from geneSymbol)	-0.0220895	-0.308309	-0.281342	0.292355	-0.128483	0.117971	-0.0123802	0.42944	-0.0127867	0.27891	0.739259	-1.40402	0.015211	-0.540164	0.580301	0.677579	1.64104e-10	3.3099e-08	3	-0.0705934	1.34671	0.991176	1.21328	1.66932	0.377874	1.0106	0.687693
uc287vqg.1	Snord59a	Snord59a (from geneSymbol)	1.00734	-0.0911552	-1.46159	1.19888	0.440097	-0.399332	-0.422022	-0.205794	0.0848488	0.416483	-2.24114	0.584194	-1.34536	-1.51276	5.29133e-09	1.6136e-07	1.66612e-10	3.35028e-08	1	-0.60279	0.867062	1.06058	1.33467	0.211519	1.4992	0.393554	0.35044
uc292ker.1	Trf	The sequence shown here is derived from an Ensembl automatic analysis pipeline and should be considered as preliminary data. (from UniProt D3YYR8)	0.227072	-0.261172	-1.77482	-0.123009	0.221841	-0.305252	0.177157	-0.519744	0.419025	0.0374707	0.586781	0.610989	-0.280103	-1.29852	2.50814e-11	1.87233e-09	1.71479e-10	3.43279e-08	4	-0.0634425	0.697496	1.33702	1.02631	1.50189	1.52731	0.823532	0.406544
uc007kcs.3	Srr	Mus musculus serine racemase (Srr), transcript variant 2, mRNA. (from RefSeq NM_001163311)	-0.198926	0.16273	-0.477967	0.124978	-0.164897	0.10911	-0.00266412	0.779884	-0.0679522	-0.065695	-0.190839	0.478281	-0.168208	-0.246074	0.0759926	0.142491	1.84215e-10	3.64268e-08	2	0.0741995	1.71699	0.953991	0.955485	0.876096	1.39308	0.889948	0.843188
uc007hnd.3	Myl6	Myl6 (from geneSymbol)	0.128145	0.066679	0.34203	0.197766	-0.144356	0.105296	0.0194032	0.364016	0.162397	0.171287	0.593114	-0.57894	0.196086	-0.246417	0.0349905	0.0763988	1.99645e-10	3.92667e-08	3	0.0945062	1.287	1.11915	1.12606	1.5085	0.669456	1.14559	0.842987
uc287nca.1	Gas5	Gas5 (from geneSymbol)	-0.183012	-0.24073	-1.1036	-0.0214805	-0.381551	0.0555545	0.184848	0.0210323	-0.00740795	0.074619	-0.541586	0.943338	-0.841461	-0.598584	0.00131478	0.00507759	2.21703e-10	4.32268e-08	1	-0.135721	1.01469	0.994878	1.05308	0.687015	1.92297	0.558078	0.660402
uc290dia.1	Psma7	Psma7 (from geneSymbol)	0.0747113	-0.0571452	-0.0264255	0.113322	-0.11205	0.315317	0.221561	-0.158613	0.104955	0.0030189	1.02075	-0.189706	0.670995	0.0825935	0.323494	0.440242	2.34385e-10	4.5502e-08	5	0.219143	0.895886	1.07546	1.00209	2.02898	0.876784	1.59217	1.05892
uc007ymd.2	Scarf2	Mus musculus scavenger receptor class F, member 2 (Scarf2), mRNA. (from RefSeq NM_153790)	0.737686	0.916305	-1.29943	-1.1142	0.0927401	0.430283	0.101598	-0.014313	-0.148225	0.462084	0.611077	0.768703	-0.38648	-0.161901	7.10991e-15	2.20056e-12	2.38694e-10	4.62388e-08	5	0.161564	0.990128	0.90236	1.37753	1.5274	1.70374	0.764994	0.893847
uc008hfr.2	Pten	Mus musculus phosphatase and tensin homolog (Pten), mRNA. (from RefSeq NM_008960)	0.221458	0.35674	0.053159	-0.0148566	-0.12967	-0.204251	-0.0061739	0.0295702	0.142748	0.112077	0.654212	-0.24068	0.116056	-0.146091	7.50641e-09	2.1684e-07	2.5491e-10	4.90629e-08	6	0.0954132	1.02071	1.10401	1.08078	1.57376	0.846346	1.08377	0.903695
uc057lzk.2	Hspa8	Hspa8 (from geneSymbol)	0.750728	0.333354	-0.805859	0.347995	-0.306345	0.103982	0.0205171	0.0590812	-0.298992	0.00506375	-1.04248	1.2026	-0.556344	-0.444998	0.000207403	0.00108253	2.59075e-10	4.97579e-08	1	-0.153725	1.0418	0.81282	1.00352	0.485491	2.30154	0.680023	0.734585
uc007kkc.3	Nos2	Mus musculus nitric oxide synthase 2, inducible (Nos2), transcript variant 1, mRNA. (from RefSeq NM_010927)	0.476527	-0.293534	-0.666134	0.804976	-1.62455	0.386177	0.559819	-0.206958	-0.0369177	0.474923	-3.48578	0.205673	5.34841	3.18068	0.231658	0.341649	2.62141e-10	5.02395e-08	7	0.782861	0.866362	0.974735	1.38984	0.0892641	1.15322	40.741	9.06731
uc009ipu.3	Tomt	Mus musculus transmembrane O-methyltransferase (Tomt), transcript variant 2, mRNA. (from RefSeq NM_001282088)	-0.28522	0.0957425	-0.221438	-0.246115	-0.525761	0.0128523	0.0571581	0.15322	0.163546	-0.439467	-3.12223	1.8267	-0.634321	-0.296886	0.887114	0.918663	2.74408e-10	5.20356e-08	1	-0.335634	1.11205	1.12004	0.737407	0.114846	3.54724	0.644244	0.814008
uc008ema.4	Lrrtm2	Mus musculus leucine rich repeat transmembrane neuronal 2 (Lrrtm2), mRNA. (from RefSeq NM_178005)	-0.0679875	-0.173982	0.807427	0.0775226	-0.224153	0.081052	0.166937	0.660003	0.118808	0.409917	-3.37262	0.269755	-0.586292	-0.792535	0.153508	0.248972	2.77653e-10	5.24297e-08	1	-0.470423	1.58009	1.08584	1.32861	0.0965476	1.2056	0.666052	0.577329
uc288asd.1	Adap2os	Adap2os (from geneSymbol)	1.27555	1.38321	-0.582914	-0.261813	-0.372749	-0.531306	0.00530555	-0.20418	-0.397945	-0.179623	-3.86056	1.56691	-1.66126	-1.87547	0.0483931	0.0993265	2.8334e-10	5.33916e-08	1	-0.944589	0.868032	0.758939	0.882934	0.0688425	2.9627	0.316162	0.272538
uc007deu.2	Gas5	Gas5 (from geneSymbol)	0.0644434	-0.0567117	-0.798626	0.517726	0.0222458	0.178665	0.241911	0.174563	0.00240976	0.0805272	-0.573433	0.836256	-0.742488	-0.559101	0.00283208	0.00961251	2.89172e-10	5.43765e-08	1	-0.111609	1.12862	1.00167	1.0574	0.672016	1.78541	0.597708	0.678725
uc288adi.1	Srr	Catalyzes the synthesis of D-serine from L-serine. D- serine is a key coagonist with glutamate at NMDA receptors. Has dehydratase activity towards both L-serine and D-serine. (from UniProt Q9QZX7)	-0.157788	0.201874	-0.442952	0.107995	-0.158818	0.115327	-0.0170704	0.753064	-0.0636709	-0.0314394	-0.105744	0.449515	-0.173196	-0.208896	0.0843254	0.154823	2.90882e-10	5.44643e-08	2	0.0885189	1.68537	0.956826	0.978444	0.929325	1.36558	0.886876	0.865199
uc288adh.1	Srr	Srr (from geneSymbol)	-0.244564	0.0851394	-0.541864	0.158241	-0.14278	0.0357337	0.0193074	0.819151	-0.0864123	-0.051877	-0.294031	0.55671	-0.0853431	-0.229298	0.0838872	0.154137	3.06417e-10	5.69049e-08	2	0.0898428	1.76437	0.941862	0.96468	0.81562	1.47091	0.94256	0.85305
uc009bhi.2	Cald1	Mus musculus caldesmon 1 (Cald1), transcript variant 1, mRNA. (from RefSeq NM_001347100)	0.218185	-0.125642	-0.0464791	0.319706	-0.0784079	0.317381	0.0710083	0.387181	-0.0382032	0.185354	0.516369	-1.13241	-0.088292	-0.44302	0.33273	0.449908	3.2614e-10	6.02473e-08	3	-0.087574	1.30784	0.973867	1.1371	1.43035	0.456154	0.940636	0.735593
uc008zjh.2	Tmem116	Tmem116 (from geneSymbol)	-0.671395	-1.24107	-0.978851	0.258534	-0.286933	0.235844	-0.136378	0.000433075	0.246605	-0.0388979	-3.09555	0.632996	-0.636082	-0.558204	0.000101184	0.000589839	3.46031e-10	6.36046e-08	1	-0.492672	1.0003	1.18641	0.973398	0.116989	1.55078	0.643458	0.679147
uc291dlk.1	Cald1	Cald1 (from geneSymbol)	0.244956	-0.104496	-0.0563776	0.310165	-0.0540705	0.332596	0.0739842	0.393383	-0.0495512	0.168199	0.532304	-1.06341	-0.101983	-0.424206	0.268095	0.381612	3.57569e-10	6.54577e-08	3	-0.077895	1.31347	0.966237	1.12365	1.44624	0.4785	0.931751	0.745249
uc291dlh.1	Cald1	The sequence shown here is derived from an Ensembl automatic analysis pipeline and should be considered as preliminary data. (from UniProt E9QA16)	0.223991	-0.126649	-0.041663	0.317452	-0.0734043	0.323023	0.0743716	0.379938	-0.0407884	0.190138	0.506887	-1.13392	-0.0872677	-0.444942	0.330288	0.44745	3.64903e-10	6.66646e-08	3	-0.0899938	1.30129	0.972124	1.14087	1.42098	0.455676	0.941304	0.734614
uc012gve.1	Megf11	Mus musculus multiple EGF-like-domains 11 (Megf11), transcript variant 1, mRNA. (from RefSeq NM_001134399)	-0.759195	-0.00162788	-0.378793	-0.0316164	-0.215453	-0.390116	0.0598334	0.460492	0.413901	-0.181793	-1.73032	1.2877	-0.499221	-0.616675	0.27764	0.391806	3.76859e-10	6.87091e-08	1	-0.123703	1.37601	1.33228	0.881606	0.301384	2.44138	0.707488	0.652172
uc007kcr.2	Srr	Mus musculus serine racemase (Srr), transcript variant 1, mRNA. (from RefSeq NM_013761)	-0.149259	0.20964	-0.420959	0.111065	-0.163182	0.103859	-0.0174884	0.72006	-0.0757322	-0.0328139	-0.0779012	0.484077	-0.189081	-0.198364	0.137737	0.228673	3.79626e-10	6.90614e-08	2	0.0900348	1.64725	0.94886	0.977512	0.947435	1.39869	0.877164	0.871538
uc290rxy.1	Ube4bos1	Ube4bos1 (from geneSymbol)	0.459628	-0.228086	-0.270531	-0.00759185	-0.306375	0.36128	0.196128	0.724402	-0.14751	-0.135709	-5.71227	1.49357	-0.953671	-0.55385	0.803129	0.855857	3.80328e-10	6.90614e-08	1	-0.755005	1.65222	0.902807	0.910222	0.0190738	2.81585	0.516317	0.6812
uc009bhk.2	Cald1	Mus musculus caldesmon 1 (Cald1), transcript variant 2, mRNA. (from RefSeq NM_145575)	0.247785	-0.107362	-0.0634674	0.30918	-0.0517125	0.332385	0.075236	0.389027	-0.050439	0.16672	0.536016	-1.05732	-0.0958093	-0.423436	0.263806	0.377112	3.87626e-10	7.01034e-08	3	-0.0764624	1.30951	0.965642	1.1225	1.44996	0.480525	0.935747	0.745646
uc287zin.1	Eif4a1	Eif4a1 (from geneSymbol)	-0.053809	-0.306066	-0.789513	-0.223449	-0.13543	-0.529668	-0.878035	0.117986	-0.211158	0.311692	-1.02399	0.649452	-0.289494	-0.7299	0.00462579	0.0144357	3.9957e-10	7.21185e-08	1	-0.167915	1.08522	0.863843	1.24116	0.491756	1.56857	0.818189	0.602946
uc008ekm.3	Pkd2l2	Mus musculus polycystic kidney disease 2-like 2 (Pkd2l2), transcript variant 1, mRNA. (from RefSeq NM_016927)	-0.415828	0.273009	-0.379895	0.342517	0.160337	-0.0261148	0.238326	1.0348	0.123353	0.4881	-1.63909	0.36735	0.187251	-0.6139	0.419193	0.534279	4.03243e-10	7.26355e-08	1	-0.00744823	2.04883	1.08926	1.4026	0.321059	1.28998	1.13859	0.653428
uc291xft.1	Muc6	Muc6 (from geneSymbol)	-0.456901	-0.42226	-0.79567	-0.304712	-0.450118	0.321445	-0.304252	-0.273244	-0.70365	-0.366512	-3.20716	0.624671	-1.14262	-0.301349	0.469996	0.580774	4.04605e-10	7.27351e-08	1	-0.767124	0.827457	0.614017	0.775656	0.10828	1.54186	0.452935	0.811493
uc291rsx.1	Idh2	Idh2 (from geneSymbol)	0.910511	1.11821	-0.382982	-0.0909946	0.211318	0.528971	0.235884	-0.407294	0.0137205	-0.18365	0.814084	0.351328	-0.00838595	0.277794	2.72708e-06	2.84148e-05	4.13358e-10	7.41602e-08	5	0.122514	0.754036	1.00956	0.880472	1.75818	1.27573	0.994204	1.21234
uc057axq.2	Myl6	Mus musculus myosin, light polypeptide 6, alkali, smooth muscle and non-muscle (Myl6), transcript variant 4, mRNA. (from RefSeq NM_001317219)	0.285517	0.215374	0.450887	0.381997	-0.134145	0.314373	0.0638844	0.440353	0.22942	0.20483	0.701633	-0.629536	0.381921	-0.219738	0.105499	0.18523	4.23015e-10	7.55911e-08	3	0.158412	1.35694	1.17236	1.15255	1.62634	0.646384	1.30308	0.858722
uc008flt.4	Gnal	Mus musculus guanine nucleotide binding protein, alpha stimulating, olfactory type (Gnal), transcript variant 1, mRNA. (from RefSeq NM_010307)	0.40499	0.612313	-0.667312	0.0401476	-0.129178	-0.0653909	0.189752	0.610294	-0.103385	-0.0703792	-1.14074	1.3175	-0.652134	-0.383686	0.0384225	0.0824162	4.2776e-10	7.62872e-08	1	-0.0603619	1.52657	0.930846	0.952388	0.453526	2.49234	0.636338	0.766477
uc007yme.2	Scarf2	Scarf2 (from geneSymbol)	0.726468	0.90067	-1.30443	-1.0962	0.104042	0.428165	0.0847008	0.00473386	-0.161282	0.441097	0.632204	0.753301	-0.406531	-0.17193	1.56841e-14	4.1998e-12	4.52641e-10	8.05648e-08	5	0.155942	1.00329	0.89423	1.35764	1.54993	1.68565	0.754435	0.887654
uc007knx.2	Slfn5os	Mus musculus schlafen 5, opposite strand (Slfn5os), long non-coding RNA. (from RefSeq NR_045932)	1.40511	0.743831	-1.98285	-0.725906	-0.687153	-0.307989	-0.169348	0.247032	-0.480844	-0.750971	-7.55795	2.36404	-1.08172	-0.150128	0.0041859	0.0132918	4.67588e-10	8.30606e-08	1	-1.05865	1.18676	0.716558	0.594204	0.00530677	5.14808	0.472465	0.90117
uc290omi.1	Scp2	Scp2 (from geneSymbol)	-0.304098	-0.102958	-0.308834	0.359194	0.463346	0.15273	0.227255	0.0487395	0.193385	-0.00648503	0.741708	0.507343	0.190823	-0.357351	1.04774e-05	8.75221e-05	5.08281e-10	8.9757e-08	4	0.188309	1.03436	1.14344	0.995515	1.67215	1.42143	1.14142	0.780596
uc287imk.1	Nop58	Nop58 (from geneSymbol)	-0.0871783	-0.106802	-0.394392	0.487442	-0.0446494	0.373376	0.174624	0.218233	-0.00955119	-0.0177929	-0.0636605	0.688464	-0.880476	-0.760792	0.0824294	0.151957	5.2264e-10	9.19315e-08	1	-0.117939	1.16331	0.993401	0.987743	0.956833	1.61157	0.543188	0.590172
uc289ixk.1	AC126937.1	AC126937.1 (from geneSymbol)	-0.745146	-0.404735	-0.272562	-0.368196	-0.211074	-0.279424	-0.0608909	0.0781627	-0.0300826	-0.0617444	-4.96489	0.234946	-0.712629	-0.529853	0.188942	0.292251	6.02267e-10	1.05525e-07	1	-0.855156	1.05567	0.979364	0.958105	0.0320199	1.17686	0.610207	0.692626
uc288hmk.1	Scarna3b	Scarna3b (from geneSymbol)	-0.391098	-0.777367	-1.37691	0.867587	0.899159	-0.62637	-0.635355	0.209699	0.0524834	0.210438	-3.27824	0.766382	-0.28572	-0.345181	8.56285e-10	3.58489e-08	6.40436e-10	1.11344e-07	1	-0.381449	1.15645	1.03705	1.15704	0.103074	1.701	0.820332	0.787209
uc290dhz.1	Psma7	Psma7 (from geneSymbol)	-0.0824318	-0.147773	-0.229145	-0.0133236	-0.0648246	0.417424	0.156843	-0.217806	0.201104	0.0889648	1.20218	-0.29632	0.706697	0.138534	0.22551	0.334653	6.58921e-10	1.14337e-07	5	0.260479	0.859872	1.14958	1.06361	2.30087	0.814327	1.63206	1.10079
uc007nsy.3	Atl1	Mus musculus atlastin GTPase 1 (Atl1), mRNA. (from RefSeq NM_178628)	0.368073	0.203263	-0.367699	-0.0334214	-0.126538	0.22908	0.311016	0.582651	0.0436589	0.0741391	-1.16576	0.704948	-0.377633	-0.048904	0.312282	0.42876	7.05681e-10	1.2198e-07	1	-0.0266996	1.4976	1.03072	1.05273	0.44573	1.63009	0.769699	0.96667
uc292kem.1	Trf	The sequence shown here is derived from an Ensembl automatic analysis pipeline and should be considered as preliminary data. (from UniProt F7CJN9)	0.233518	-0.221479	-1.64218	0.213124	0.411658	-0.212943	0.257563	-0.435339	0.449706	0.144809	0.928655	0.347584	-0.238148	-1.14689	9.01676e-14	1.66903e-11	8.14818e-10	1.40305e-07	4	0.00719688	0.73952	1.36576	1.10558	1.9035	1.27243	0.847833	0.451598
uc009kdy.2	Fam196a	Fam196a (from geneSymbol)	-0.157633	0.48514	-0.914518	-0.169054	-0.101896	-0.304654	-0.221619	0.571731	-0.182411	-0.309236	-5.15946	0.915477	-1.0235	-0.757698	0.283952	0.398723	8.24213e-10	1.41651e-07	1	-0.8493	1.48631	0.881229	0.807069	0.02798	1.88619	0.491922	0.591439
uc007jmy.1	Glp2r	Glp2r (from geneSymbol)	-0.0978016	0.0570033	-1.15191	-0.320991	0.000435274	0.175229	-0.253274	1.09561	-0.380012	0.496739	-4.44674	2.31933	-0.966576	-0.834212	0.672154	0.753771	8.50513e-10	1.45892e-07	1	-0.387981	2.13703	0.768431	1.41102	0.0458561	4.99099	0.511719	0.560889
uc288ngl.1	Hnrnpk	Contains 2 KH domains. (from UniProt H3BKI8)	0.236203	0.345355	0.278377	0.155378	-0.177025	0.235559	0.14541	0.254472	0.0342679	0.129386	1.33308	0.0331476	0.268019	0.0739615	0.0105638	0.0286438	9.11503e-10	1.5576e-07	6	0.303763	1.1929	1.02404	1.09383	2.51941	1.02324	1.20415	1.0526
uc287vtn.1	Myl6	Myl6 (from geneSymbol)	0.105429	0.0107913	0.369676	0.228834	-0.361667	0.264764	0.00260849	0.271108	0.233267	-0.0613237	0.885192	-1.00728	-0.207403	-0.295965	0.0949847	0.170409	9.28597e-10	1.58135e-07	3	-0.0260578	1.20673	1.17549	0.958384	1.84701	0.497483	0.866095	0.814527
uc291dlg.1	Cald1	The sequence shown here is derived from an Ensembl automatic analysis pipeline and should be considered as preliminary data. (from UniProt E9QA15)	0.19518	-0.157908	-0.0190436	0.288831	-0.0846575	0.317018	0.0663788	0.418212	-0.0472953	0.160297	0.520877	-1.12415	-0.0761939	-0.433423	0.348096	0.465456	9.28924e-10	1.58135e-07	3	-0.0830963	1.33627	0.967749	1.11752	1.43483	0.458773	0.948557	0.740503
uc007vgm.2	Rai14	Mus musculus retinoic acid induced 14 (Rai14), transcript variant 3, mRNA. (from RefSeq NM_001356534)	-0.0573653	-0.00121406	0.595775	0.00155145	-0.37123	0.286807	-0.0890849	0.386123	0.0609462	0.473202	0.858856	-1.28912	0.0880962	-0.564562	0.0041898	0.0133006	1.09686e-09	1.84626e-07	3	0.00193504	1.30688	1.04315	1.38819	1.8136	0.409202	1.06297	0.676161
uc292gez.1	Snord14e	Snord14e (from geneSymbol)	-0.0869885	-0.320737	-1.66237	0.384507	-0.492641	-0.115637	-0.0257676	0.0776878	-0.343292	0.016472	-1.23038	1.31961	-0.374761	-0.36643	3.16176e-06	3.21806e-05	1.14929e-09	1.92465e-07	1	-0.128727	1.05533	0.788241	1.01148	0.426206	2.49598	0.771233	0.7757
uc288wza.1	Rai14	Rai14 (from geneSymbol)	-0.155218	-0.198298	0.575902	-0.148058	-0.345878	0.22848	-0.0215698	0.103391	-0.00174775	0.44021	1.09994	-1.49451	0.0794803	-0.534744	0.0540438	0.108541	1.19129e-09	1.98661e-07	3	-0.0439972	1.0743	0.998789	1.3568	2.14346	0.354901	1.05664	0.690281
uc290qli.1	Snhg3	Snhg3 (from geneSymbol)	-0.262865	-0.418319	-0.402797	0.667463	0.400498	0.141561	-0.498114	0.0748206	-0.23277	0.435101	-1.27368	0.586468	-0.52801	-0.886954	8.37507e-06	7.25957e-05	1.27653e-09	2.11697e-07	1	-0.260717	1.05323	0.850999	1.35201	0.413604	1.50157	0.693511	0.540755
uc007zbg.3	AC110166.1	Mus musculus RIKEN cDNA E130310I04 gene (E130310I04Rik), transcript variant 1, long non-coding RNA. (from RefSeq NR_045722)	1.05273	0.858201	-1.59949	-0.987757	-0.254357	-0.463541	-0.351735	-1.79687	-0.401777	-0.15014	-4.99505	1.5916	-0.169035	-0.169315	0.0155098	0.0393128	1.30252e-09	2.1561e-07	1	-0.870084	0.287798	0.756925	0.901163	0.0313573	3.01383	0.889437	0.889265
uc007vgn.3	Rai14	Mus musculus retinoic acid induced 14 (Rai14), transcript variant 2, mRNA. (from RefSeq NM_001166408)	-0.0654977	-0.00533051	0.597343	-0.00238047	-0.384869	0.275854	-0.0969665	0.401984	0.0614158	0.463326	0.855524	-1.28118	0.0922885	-0.568321	0.00387125	0.0124599	1.32545e-09	2.18599e-07	3	0.00357716	1.32132	1.04349	1.37872	1.80942	0.41146	1.06606	0.674401
uc007vgl.2	Rai14	Mus musculus retinoic acid induced 14 (Rai14), transcript variant 1, mRNA. (from RefSeq NM_030690)	-0.0611435	-0.00785189	0.605279	0.0037234	-0.379027	0.287752	-0.091343	0.384894	0.0599361	0.464544	0.848476	-1.29258	0.091059	-0.56787	0.00375709	0.0121503	1.35246e-09	2.22238e-07	3	-0.00164944	1.30576	1.04242	1.37988	1.8006	0.408219	1.06515	0.674612
uc009pvp.3	Edc3	Mus musculus enhancer of mRNA decapping 3 (Edc3), mRNA. (from RefSeq NM_153799)	-0.461111	-0.194699	-0.195175	0.177294	-0.128498	0.288013	0.105808	0.560974	0.118533	0.290018	-0.132875	0.0522634	-0.139035	-0.343753	1.09723e-07	2.00309e-06	1.52157e-09	2.48664e-07	4	0.0580178	1.47527	1.08563	1.22266	0.912012	1.03689	0.908127	0.787989
uc288ngk.1	Hnrnpk	The sequence shown here is derived from an Ensembl automatic analysis pipeline and should be considered as preliminary data. (from UniProt H3BJ43)	0.122246	0.222462	0.326122	0.13334	-0.23353	0.187085	0.0770883	0.227076	0.033399	0.148283	1.26696	-0.0434459	0.29247	0.0615357	0.000640966	0.00277636	1.57061e-09	2.56211e-07	6	0.283754	1.17046	1.02342	1.10825	2.40654	0.970335	1.22474	1.04358
uc008dnl.3	Galnt14	Galnt14 (from geneSymbol)	-1.60347	-1.85248	-1.10405	-0.55688	-1.17739	-0.780835	-1.61417	0.248065	0.418626	0.00774212	-2.7108	-0.144069	-1.64988	-2.0052	0.10537	0.185069	1.58781e-09	2.5841e-07	1	-0.833645	1.18761	1.33665	1.00538	0.152745	0.904963	0.318667	0.249101
uc009cvr.2	Mgll	Mus musculus monoglyceride lipase (Mgll), transcript variant 1, mRNA. (from RefSeq NM_001166251)	-0.487638	0.146043	-0.100722	-0.54486	0.306985	0.646843	0.460088	-0.48059	0.157882	0.260149	0.34024	0.350223	-0.456219	-0.860175	5.45522e-06	5.08194e-05	1.60881e-09	2.60083e-07	4	-0.0983555	0.716684	1.11565	1.1976	1.26597	1.27476	0.728894	0.550886
uc291gus.1	Mgll	Converts monoacylglycerides to free fatty acids and glycerol. Hydrolyzes the endocannabinoid 2-arachidonoylglycerol, and thereby contributes to the regulation of endocannabinoid signaling, nociperception and perception of pain. Regulates the levels of fatty acids that serve as signaling molecules and promote cancer cell migration, invasion and tumor growth (By similarity). (from UniProt O35678)	-0.488853	0.144731	-0.101175	-0.545701	0.3031	0.645092	0.458611	-0.483458	0.160924	0.260519	0.340019	0.350195	-0.458092	-0.860589	6.99101e-06	6.24942e-05	1.60425e-09	2.60083e-07	4	-0.0986404	0.715261	1.118	1.19791	1.26577	1.27473	0.727948	0.550728
uc007byk.2	Ugt1a1	Mus musculus UDP glucuronosyltransferase 1 family, polypeptide A1 (Ugt1a1), mRNA. (from RefSeq NM_201645)	0.295498	0.514391	-0.216287	0.383988	0.182889	0.599638	0.475875	-0.284413	-0.0993497	-0.114694	0.639333	0.347656	0.359273	-0.0156839	0.0139727	0.0361021	1.76015e-09	2.84038e-07	5	0.118874	0.821076	0.933454	0.923578	1.55761	1.27249	1.28278	0.989188
uc287ncd.1	Gas5	Gas5 (from geneSymbol)	0.442801	0.0919848	-0.443862	0.949554	0.176274	0.487197	0.717172	0.0467072	0.112391	0.0425651	-1.29496	0.664761	-0.964246	-0.653505	0.00543515	0.0165218	1.82509e-09	2.9399e-07	1	-0.292327	1.0329	1.08102	1.02994	0.407547	1.58531	0.512546	0.635734
uc287zip.1	Eif4a1	Eif4a1 (from geneSymbol)	-0.275756	-0.611698	-1.41166	-0.265091	-0.0674267	-0.620958	-1.05701	0.0126515	-0.231887	0.277389	-1.50059	0.917996	-0.370179	-0.747402	3.74767e-05	0.000255148	1.87215e-09	3.01031e-07	1	-0.234575	1.00881	0.85152	1.212	0.353408	1.88949	0.773686	0.595675
uc287pkd.1	Ginm1	Ginm1 (from geneSymbol)	0.159002	0.173932	0.162739	0.251956	0.0922175	0.230603	0.275066	-0.4446	0.179578	0.0657918	0.606046	-0.168285	0.0723438	-0.0550702	0.954497	0.96758	1.90811e-09	3.05719e-07	3	0.0365434	0.734788	1.13255	1.04666	1.52208	0.8899	1.05142	0.962548
uc008lhw.2	Fjx1	Mus musculus four jointed box 1 (Fjx1), mRNA. (from RefSeq NM_010218)	-0.0843395	-0.118298	0.275327	-0.220065	-0.461763	0.666819	-0.123678	-0.207196	0.0328721	0.840269	0.333938	-2.33297	-0.770744	-0.763668	0.178265	0.279446	2.01369e-09	3.20919e-07	3	-0.409643	0.866219	1.02305	1.79038	1.26045	0.198474	0.586115	0.588997
uc291dby.1	Irf5	Irf5 (from geneSymbol)	-0.241865	0.0766848	-0.588284	0.0431184	-0.0779112	0.0536513	-0.0857008	0.835574	-0.424962	-0.277433	-2.94122	0.600935	-0.566595	-0.642595	0.871467	0.906826	2.02745e-09	3.2254e-07	1	-0.488042	1.78457	0.744858	0.825058	0.130198	1.5167	0.675209	0.64056
uc292ken.1	Trf	The sequence shown here is derived from an Ensembl automatic analysis pipeline and should be considered as preliminary data. (from UniProt F7BAE9)	0.144132	-0.296357	-1.58173	0.176365	0.391406	-0.22925	0.207002	-0.383397	0.482902	0.139603	0.938205	0.39884	-0.198166	-1.09481	1.95156e-13	3.11622e-11	2.1531e-09	3.41322e-07	4	0.0404542	0.76663	1.39755	1.1016	1.91614	1.31845	0.871658	0.468198
uc287jao.1	Apol7d	Apol7d (from geneSymbol)	0.735804	0.864055	-2.6538	-0.40591	-0.311885	-0.102129	0.00207146	0.387033	-0.767518	-0.361374	-3.48499	1.82296	-1.25808	-0.425878	4.09606e-10	1.97306e-08	2.1682e-09	3.43111e-07	1	-0.583979	1.3077	0.587427	0.778423	0.0893126	3.53806	0.418099	0.744385
uc289fyh.1	AC134560.3	AC134560.3 (from geneSymbol)	-0.279238	0.303136	-0.240673	0.195085	-0.111705	-0.0378937	0.182832	-0.948585	-0.445931	-0.347877	-2.03513	1.5973	-0.144584	-0.393299	0.649434	0.735352	2.20472e-09	3.48276e-07	1	-0.388302	0.51814	0.734111	0.785739	0.243985	3.02576	0.90464	0.761386
uc290arf.1	Prnp	Prnp (from geneSymbol)	0.088216	0.469027	-0.143706	0.127584	0.506267	0.183539	0.0438694	0.583215	-0.0263543	0.532402	-0.0786503	0.209485	-0.159662	-0.620293	0.014792	0.0378303	2.67498e-09	4.20346e-07	2	0.0628775	1.49818	0.981898	1.44634	0.946943	1.15628	0.895235	0.650539
uc008qsn.2	Nras	The sequence shown here is derived from an Ensembl automatic analysis pipeline and should be considered as preliminary data. (from UniProt E9PVD5)	0.0279455	0.0232415	0.315759	0.156157	-0.0706524	0.469003	0.246199	0.115249	-0.00792095	0.111396	0.497932	-0.440537	0.313071	0.0564811	8.19988e-05	0.00049392	2.72875e-09	4.28047e-07	3	0.0922388	1.08316	0.994525	1.08027	1.41219	0.73686	1.24235	1.03993
uc291gut.1	Mgll	Mgll (from geneSymbol)	-0.461478	-0.216059	-0.22575	-0.62608	0.347972	0.82618	0.454909	-0.284584	0.156532	0.319665	0.628419	0.110922	-0.334622	-0.959469	1.85828e-07	3.07494e-06	2.76092e-09	4.32339e-07	4	-0.051877	0.820978	1.1146	1.24804	1.54587	1.07992	0.792992	0.514246
uc290sqp.1	Samd11	Samd11 (from geneSymbol)	-0.670193	-0.997344	-0.414925	0.0148908	-0.0961766	-0.257528	0.116242	0.207317	0.213609	-0.0748168	-3.52938	1.63838	-0.49501	-0.516871	0.0437463	0.091513	2.8901e-09	4.5178e-07	1	-0.365252	1.15454	1.15959	0.949463	0.0866065	3.11317	0.709557	0.698886
uc007byc.2	Ugt1a7c	Mus musculus UDP glucuronosyltransferase 1 family, polypeptide A7C (Ugt1a7c), mRNA. (from RefSeq NM_201642)	0.656008	0.765308	-0.362765	0.444432	0.0491992	0.449403	0.455084	-0.163267	-0.0889076	-0.0496489	0.65378	0.517105	0.461498	0.128616	0.000168871	0.00090945	3.02204e-09	4.69954e-07	5	0.208454	0.893	0.940234	0.966171	1.57328	1.43108	1.37697	1.09324
uc287imn.1	Nop58	Nop58 (from geneSymbol)	-0.0794297	-0.120388	-0.439012	0.49766	-0.0281044	0.377056	0.189173	0.164974	-0.0281483	-0.0305462	-0.124744	0.653326	-0.888199	-0.773753	0.0677081	0.130039	3.03425e-09	4.71037e-07	1	-0.146727	1.12115	0.980678	0.97905	0.917167	1.57279	0.540288	0.584894
uc292kel.1	Trf	Trf (from geneSymbol)	-0.035383	-0.411624	-1.77353	0.210113	0.569873	-0.229933	0.294272	-0.593631	0.455987	0.0996728	0.813542	0.408351	-0.223213	-1.12563	1.73069e-16	9.8204e-14	3.12156e-09	4.82923e-07	4	-0.0235606	0.662673	1.37172	1.07153	1.75752	1.32717	0.856655	0.458301
uc009ijv.2	Pak1	Mus musculus p21 (RAC1) activated kinase 1 (Pak1), transcript variant 1, mRNA. (from RefSeq NM_011035)	0.106954	-0.289548	-0.102262	0.099063	-0.161325	0.106307	-0.243061	0.100151	-0.018891	0.170591	0.403013	-0.870919	0.310301	0.109361	0.138226	0.229309	3.34216e-09	5.1264e-07	3	0.0290868	1.07189	0.986991	1.12552	1.32227	0.546798	1.23997	1.07875
uc007usc.2	Dnajc15	Mus musculus DnaJ heat shock protein family (Hsp40) member C15 (Dnajc15), mRNA. (from RefSeq NM_025384)	0.267962	0.35721	-0.0210978	0.23378	0.088481	-0.211694	0.04453	-0.363115	0.0951004	-0.176837	1.06023	0.0995093	0.217768	0.0724661	0.00483435	0.014987	3.35645e-09	5.13955e-07	7	0.143588	0.777484	1.06814	0.884641	2.08526	1.07141	1.16293	1.05151
uc290omh.1	Scp2	Mediates in vitro the transfer of all common phospholipids, cholesterol and gangliosides between membranes. May play a role in regulating steroidogenesis. (from UniProt P32020)	-0.225598	-0.0797193	-0.266104	0.4748	0.538371	0.119909	0.422855	-0.0887932	0.216083	-0.13791	0.732024	0.312233	0.0841249	-0.436276	1.80987e-05	0.000138045	3.44619e-09	5.26799e-07	4	0.0973551	0.940309	1.16158	0.908835	1.66097	1.24163	1.06004	0.73904
uc287vtq.1	Myl6	Mus musculus myosin, light polypeptide 6, alkali, smooth muscle and non-muscle (Myl6), transcript variant 5, mRNA. (from RefSeq NM_001317220)	0.335413	0.242082	0.462464	0.394716	-0.116074	0.283311	0.084539	0.455229	0.233372	0.23245	0.715589	-0.569671	0.441154	-0.186077	0.143506	0.236154	3.50893e-09	5.34571e-07	3	0.188864	1.371	1.17558	1.17483	1.64215	0.673771	1.35769	0.878993
uc292avt.1	Ano8	Ano8 (from geneSymbol)	-0.295473	-0.387004	-0.844131	-0.386227	0.0573416	-0.0565346	-0.224413	-0.215959	-0.0821504	-0.242711	-0.103122	0.499113	-0.0556228	0.241144	7.32693e-06	6.50155e-05	3.58414e-09	5.44806e-07	2	0.00581311	0.860973	0.944649	0.845156	0.931016	1.41334	0.962179	1.18193
uc012gmm.2	Rpl13	Rpl13 (from geneSymbol)	-0.291387	-0.17461	-1.591	0.231382	-0.36586	0.206107	-0.141778	0.212073	-0.235003	0.198714	-0.429349	0.888116	-0.28567	-0.97545	1.39335e-05	0.000111039	3.62849e-09	5.49988e-07	1	-0.0895101	1.15835	0.849683	1.14767	0.742597	1.85076	0.82036	0.508581
uc008ebl.1	Rbbp8	Mus musculus retinoblastoma binding protein 8, endonuclease (Rbbp8), transcript variant 2, mRNA. (from RefSeq NM_001252495)	0.0692541	0.16323	0.496813	0.399313	-0.349666	0.253187	-0.0875478	0.166238	0.198245	0.157105	0.631552	-0.471603	0.792333	0.444185	1.59961e-06	1.81317e-05	3.69231e-09	5.5778e-07	3	0.274008	1.12213	1.1473	1.11505	1.54923	0.721163	1.73187	1.36055
uc007dqb.3	Igsf8	The sequence shown here is derived from an Ensembl automatic analysis pipeline and should be considered as preliminary data. (from UniProt G3UYZ1)	0.00705938	-0.346846	-0.241463	-0.251539	-0.142296	0.217595	0.0417764	0.3309	-0.0853128	0.120044	-0.585022	-0.0768909	-0.0550759	-0.660123	0.0588972	0.116289	3.84535e-09	5.79925e-07	1	-0.144497	1.2578	0.94258	1.08677	0.666639	0.948099	0.962544	0.632824
uc009cvp.2	Mgll	Mus musculus monoglyceride lipase (Mgll), transcript variant 2, mRNA. (from RefSeq NM_011844)	-0.470653	0.186175	-0.0996379	-0.53165	0.312975	0.644287	0.453483	-0.44872	0.150363	0.265023	0.366315	0.355654	-0.449635	-0.863742	9.44922e-06	8.03905e-05	3.90532e-09	5.87982e-07	4	-0.0892488	0.732693	1.10985	1.20166	1.28906	1.27957	0.732228	0.549525
uc009dmk.1	Erc1	Mus musculus ELKS/RAB6-interacting/CAST family member 1 (Erc1), transcript variant 1, mRNA. (from RefSeq NM_053204)	-0.512323	-0.476383	0.820666	0.00470377	-0.0399397	0.376118	0.00689879	0.618124	0.00223848	0.264322	0.501658	-1.19678	-0.0323866	-0.340476	1.02305e-06	1.24506e-05	3.97471e-09	5.96433e-07	3	-0.0261855	1.53488	1.00155	1.20107	1.41584	0.436248	0.977801	0.789781
uc290sqo.1	Samd11	Samd11 (from geneSymbol)	-0.631606	-1.02872	-0.430621	0.0317574	-0.0529165	-0.233137	0.120389	0.220698	0.204438	-0.0139376	-3.65758	1.60355	-0.492542	-0.715017	0.043628	0.0913276	4.04879e-09	6.05526e-07	1	-0.407199	1.1653	1.15224	0.990386	0.0792426	3.0389	0.710771	0.609198
uc007byb.2	Ugt1a9	Mus musculus UDP glucuronosyltransferase 1 family, polypeptide A9 (Ugt1a9), mRNA. (from RefSeq NM_201644)	0.422899	0.610624	-0.2936	0.38356	0.13656	0.493931	0.410164	-0.265301	-0.088394	-0.123836	0.640318	0.388901	0.340358	-0.0252008	0.00275526	0.00939155	4.11039e-09	6.12986e-07	5	0.123835	0.832025	0.940569	0.917744	1.55867	1.3094	1.26607	0.982684
uc287vmm.1	Dctn2	Dctn2 (from geneSymbol)	0.0498732	-0.23841	-0.464369	0.0708781	-0.143213	0.0143447	-0.0718465	0.0870049	0.185478	-0.320547	0.154839	0.284385	-1.34818	-0.820079	0.400045	0.516	4.1123e-09	6.12986e-07	1	-0.253871	1.06216	1.13719	0.800766	1.1133	1.21789	0.392787	0.566411
uc291rdi.1	Lysmd4	Lysmd4 (from geneSymbol)	0.281522	-0.073878	-0.614982	0.192031	-0.296456	0.1671	0.220586	0.223922	0.196462	-0.043645	-2.18496	0.941276	0.0757294	-0.471424	0.189794	0.293265	4.17306e-09	6.19985e-07	1	-0.180376	1.1679	1.14588	0.970201	0.219919	1.92023	1.05389	0.721252
uc011wif.2	Snord87	Mus musculus small nucleolar RNA, C/D box 87 (Snord87), small nucleolar RNA. (from RefSeq NR_004410)	0.863511	0.669721	-1.28275	0.89691	0.223522	0.183399	0.378034	-0.0478134	-0.0783504	0.0949705	-0.587352	0.990152	-1.00576	-0.954251	1.07258e-07	1.96438e-06	4.19741e-09	6.22574e-07	1	-0.226915	0.967401	0.94714	1.06804	0.665563	1.98639	0.498007	0.51611
uc289kms.1	Ddx39b	Mus musculus DEAD (Asp-Glu-Ala-Asp) box polypeptide 39B (Ddx39b), transcript variant 2, mRNA. (from RefSeq NM_001252457)	0.170977	0.41324	-0.255362	0.518154	0.281229	0.083986	-0.105189	0.164221	-0.0905763	0.182282	-0.148719	0.380071	-0.321428	-0.458194	5.38529e-06	5.02515e-05	4.24205e-09	6.28159e-07	1	-0.0417634	1.12056	0.939148	1.13468	0.902051	1.30141	0.800277	0.727897
uc008upm.2	Macf1	Macf1 (from geneSymbol)	-0.429859	-0.756444	0.281913	0.0359361	-0.0735872	-0.114134	-0.130947	0.26441	0.0791222	0.0482415	0.60733	-0.803142	0.432223	0.150628	6.88938e-14	1.33758e-11	4.52009e-09	6.66038e-07	3	0.111259	1.20114	1.05638	1.034	1.52344	0.5731	1.34931	1.11005
uc292flm.1	Zbtb44	Zbtb44 (from geneSymbol)	0.0970657	0.0131292	0.945907	0.467396	-0.179502	0.358079	0.201393	0.761573	0.138563	-0.275682	0.49356	-1.28563	0.301771	-0.215132	0.000425306	0.00197235	4.75304e-09	6.93642e-07	3	-0.0115683	1.69534	1.10081	0.82606	1.40791	0.410191	1.23266	0.861467
uc009ubh.4	Magt1	Mus musculus magnesium transporter 1 (Magt1), transcript variant 1, mRNA. (from RefSeq NM_001190409)	0.223255	-0.0337936	-0.139892	0.0778618	-0.0854713	-0.0924986	-0.0799028	-0.151842	-0.00387675	-0.128166	0.613611	-0.242056	0.335551	0.278217	0.0966574	0.172746	4.75372e-09	6.93642e-07	7	0.100206	0.9001	0.997316	0.914994	1.53008	0.84554	1.26186	1.2127
uc008upr.2	Macf1	Mus musculus microtubule-actin crosslinking factor 1 (Macf1), transcript variant 1, mRNA. (from RefSeq NM_001199136)	-0.457241	-0.791343	0.309498	0.0265582	-0.0884346	-0.0842613	-0.128828	0.249528	0.0720535	0.0879139	0.610774	-0.856969	0.452646	0.12656	8.98388e-14	1.66903e-11	4.86002e-09	7.08004e-07	3	0.106072	1.18882	1.05121	1.06283	1.52708	0.552111	1.36855	1.09169
uc290pqn.1	Macf1	Macf1 (from geneSymbol)	-0.45794	-0.79146	0.309371	0.0269451	-0.0881368	-0.0842083	-0.128929	0.249047	0.0722697	0.0877526	0.611082	-0.856121	0.452646	0.126346	8.78465e-14	1.63879e-11	4.90413e-09	7.13273e-07	3	0.106146	1.18842	1.05137	1.06271	1.5274	0.552436	1.36855	1.09153
uc290pqm.1	Macf1	The sequence shown here is derived from an Ensembl automatic analysis pipeline and should be considered as preliminary data. (from UniProt E9QA63)	-0.457253	-0.791182	0.309462	0.026583	-0.0883474	-0.0845411	-0.129113	0.249116	0.0722316	0.0879306	0.61019	-0.856535	0.452552	0.126884	9.09126e-14	1.6783e-11	4.9537e-09	7.19319e-07	3	0.106053	1.18848	1.05134	1.06284	1.52646	0.552277	1.36846	1.09193
uc289rrk.1	Pten	Pten (from geneSymbol)	0.238973	0.293611	0.0359043	0.179159	-0.0889609	-0.266131	-0.0500876	-0.0704255	0.040276	0.0420015	0.94933	-0.432237	0.371149	0.000713995	1.02837e-05	8.61297e-05	4.96679e-09	7.20056e-07	6	0.128687	0.952357	1.02831	1.02954	1.93098	0.741112	1.29338	1.0005
uc291ihu.1	Erc1	The sequence shown here is derived from an Ensembl automatic analysis pipeline and should be considered as preliminary data. (from UniProt F8VPM7)	-0.500622	-0.481134	0.819473	0.00837751	-0.0327729	0.390079	0.0189333	0.567224	0.0184734	0.279253	0.524067	-1.21617	-0.038762	-0.32646	6.84297e-07	8.91766e-06	5.18292e-09	7.47771e-07	3	-0.027482	1.48167	1.01289	1.21357	1.438	0.430424	0.97349	0.797491
uc291ihw.1	Erc1	Erc1 (from geneSymbol)	-0.5303	-0.477392	0.88178	-0.0016732	-0.0595924	0.366783	-0.00216269	0.572825	-0.00484865	0.229799	0.540866	-1.22279	0.00763943	-0.275797	8.68671e-07	1.08537e-05	5.27087e-09	7.56817e-07	3	-0.0217585	1.48743	0.996645	1.17267	1.45485	0.428452	1.00531	0.825994
uc290hsu.1	Otud7b	Contains 1 OTU domain. (from UniProt B2RUR8)	-0.0344392	-0.0498435	0.478877	-0.00115028	-0.0417478	0.0878022	0.134443	0.43692	-0.00509788	0.0492208	0.390408	-0.732813	0.2551	-0.243514	1.88652e-05	0.000143037	5.47934e-09	7.85495e-07	3	0.0214607	1.35371	0.996473	1.03471	1.31076	0.60173	1.19342	0.844685
uc009ord.3	Zbtb44	Mus musculus zinc finger and BTB domain containing 44 (Zbtb44), transcript variant b, mRNA. (from RefSeq NM_172765)	0.149034	0.0251906	0.879962	0.441267	-0.221483	0.325252	0.150705	0.733911	0.121019	-0.236032	0.478205	-1.22533	0.267888	-0.30185	0.000784754	0.00329135	5.48928e-09	7.85666e-07	3	-0.02317	1.66314	1.0875	0.849078	1.39301	0.4277	1.20404	0.811212
uc291rst.1	Idh2	Belongs to the isocitrate and isopropylmalate dehydrogenases family. (from UniProt D6RIL6)	0.847233	0.862136	-0.690624	0.0435487	0.199041	0.415514	0.262156	-0.150535	0.00239258	-0.211339	0.713363	0.456913	-0.0583974	0.288688	6.29526e-08	1.26207e-06	6.23669e-09	8.88397e-07	5	0.148727	0.900916	1.00166	0.863735	1.63962	1.3726	0.96033	1.22153
uc009mdl.3	Ano8	Mus musculus anoctamin 8 (Ano8), mRNA. (from RefSeq NM_001164679)	-0.303693	-0.403236	-0.839647	-0.388456	0.0491358	-0.0571728	-0.222757	0.0693445	-0.0831431	-0.246028	-0.0945559	0.491849	-0.0438111	0.2401	8.82363e-06	7.58671e-05	6.41821e-09	9.11365e-07	2	0.0476794	1.04924	0.943999	0.843215	0.936561	1.40625	0.970089	1.18107
uc007rno.3	Gcnt4	Mus musculus glucosaminyl (N-acetyl) transferase 4, core 2 (beta-1,6-N-acetylglucosaminyltransferase) (Gcnt4), mRNA. (from RefSeq NM_001166065)	-0.0118214	-0.635779	1.17937	0.182737	-0.297927	-0.21396	-0.0121081	0.363451	0.613086	0.506604	1.38929	-1.47506	-0.149105	-0.977365	0.00166766	0.00619059	6.5171e-09	9.23948e-07	3	0.0387005	1.2865	1.52953	1.4207	2.61951	0.359718	0.90181	0.507906
uc008chd.3	Ddx39b	Component of the THO subcomplex of the TREX complex. The TREX complex specifically associates with spliced mRNA and not with unspliced pre-mRNA. It is recruited to spliced mRNAs by a transcription-independent mechanism. Binds to mRNA upstream of the exon-junction complex (EJC) and is recruited in a splicing- and cap-dependent manner to a region near the 5' end of the mRNA where it functions in mR…	0.175767	0.406286	-0.270931	0.53394	0.295184	0.0864915	-0.108202	0.155204	-0.0946835	0.200127	-0.163658	0.391726	-0.327168	-0.469384	4.95588e-06	4.6915e-05	6.68515e-09	9.46281e-07	1	-0.0439767	1.11358	0.936478	1.1488	0.892758	1.31196	0.797099	0.722273
uc288hcx.1	Dhrs7	Dhrs7 (from geneSymbol)	0.171113	0.122333	-0.508056	-0.109265	0.351412	0.507736	0.343153	-0.18215	0.0894727	0.126244	0.40023	0.688394	0.27178	0.139888	0.0125814	0.0331104	6.8486e-09	9.67892e-07	2	0.219123	0.881388	1.06398	1.09145	1.31972	1.61149	1.2073	1.10182
uc291dll.1	Cald1	The sequence shown here is derived from an Ensembl automatic analysis pipeline and should be considered as preliminary data. (from UniProt D3Z6I7)	0.0287775	-0.292073	-0.104396	0.259408	-0.09839	0.265603	0.00385767	0.440662	-0.117797	0.157425	0.551716	-1.04341	-0.0694064	-0.414376	0.205994	0.312214	7.0421e-09	9.93676e-07	3	-0.0707412	1.35723	0.921594	1.11529	1.46583	0.485179	0.95303	0.750344
uc291ihx.1	Erc1	Erc1 (from geneSymbol)	-0.527472	-0.464087	0.922732	0.0282907	-0.0684982	0.40607	0.0253659	0.531127	0.00128292	0.208911	0.569589	-1.25906	-0.00306527	-0.273141	1.03651e-06	1.25967e-05	7.05607e-09	9.94087e-07	3	-0.0320516	1.44506	1.00089	1.15582	1.4841	0.417815	0.997878	0.827516
uc289nzm.1	Rbbp8	Mus musculus retinoblastoma binding protein 8, endonuclease (Rbbp8), transcript variant 4, non-coding RNA. (from RefSeq NR_045527)	0.0657354	0.141883	0.475878	0.395138	-0.356781	0.241175	-0.107803	0.172217	0.180312	0.147113	0.662387	-0.486659	0.790709	0.449505	5.15683e-07	7.06917e-06	7.0729e-09	9.94899e-07	3	0.273655	1.12679	1.13313	1.10735	1.5827	0.713676	1.72992	1.36557
uc291zby.1	Adgra2	Contains 1 GPS domain. (from UniProt J3QPS6)	0.911096	0.186686	-1.34677	-0.547986	0.211323	0.313844	-0.0432979	-0.587988	0.139835	-0.109937	0.420005	1.21706	-0.547995	0.407937	6.83858e-07	8.91437e-06	7.10443e-09	9.97773e-07	5	0.134131	0.66527	1.10178	0.926628	1.33793	2.32472	0.68397	1.32679
uc012fkc.2	Snord34	Mus musculus small nucleolar RNA, C/D box 34 (Snord34), small nucleolar RNA. (from RefSeq NR_002455)	-0.493216	-0.274178	-1.46624	0.0155699	-0.707123	0.460157	0.201638	-0.40014	-0.0907554	0.0873538	-0.855453	0.929654	-0.422014	-0.683527	2.01427e-06	2.19799e-05	7.1741e-09	1.00442e-06	1	-0.204983	0.757785	0.939031	1.06242	0.552692	1.90482	0.746382	0.622641
uc287kfc.1	Ugt1a8	Belongs to the UDP-glycosyltransferase family. (from UniProt D3Z748)	0.435777	0.625602	-0.288049	0.398756	0.12786	0.483476	0.420957	-0.285254	-0.105285	-0.120419	0.628799	0.385661	0.348522	-0.0118798	0.00269468	0.009221	7.21987e-09	1.00925e-06	5	0.120021	0.820597	0.929621	0.919921	1.54628	1.30646	1.27326	0.991799
uc291nnd.1	Capn12	Capn12 (from geneSymbol)	-1.67193	-2.02654	1.28518	0.303512	-0.418473	0.32989	0.109394	1.68347	-0.16366	0.12977	-4.60331	-0.0919338	-0.776637	-0.874467	4.43155e-13	6.26782e-11	7.33176e-09	1.02014e-06	1	-0.670967	3.21199	0.892757	1.09412	0.0411402	0.938264	0.583726	0.545455
uc290iez.1	Nras	Nras (from geneSymbol)	0.0721034	0.106304	0.376017	0.136495	-0.119025	0.487961	0.284489	0.159295	0.0132256	0.0562336	0.537545	-0.482897	0.326222	0.0532093	1.82242e-06	2.01915e-05	7.4195e-09	1.02757e-06	3	0.0946905	1.11674	1.00921	1.03975	1.4515	0.715539	1.25373	1.03757
uc008hhw.2	Btaf1	Mus musculus B-TFIID TATA-box binding protein associated factor 1 (Btaf1), mRNA. (from RefSeq NM_001080706)	-0.156283	-0.103896	0.608626	0.256698	-0.170919	0.0520644	-0.0345146	0.0137641	0.0810682	0.114971	0.800759	-0.303283	0.433654	0.192268	5.07241e-08	1.05688e-06	7.77518e-09	1.07518e-06	3	0.190457	1.00959	1.0578	1.08295	1.74202	0.810406	1.35065	1.14256
uc012gtr.2	Nrg4	Nrg4 (from geneSymbol)	0.857438	0.763343	-0.0953927	0.10278	0.546186	0.413298	1.01926	0.181589	-0.129953	0.182034	-0.595257	1.11814	-0.470946	-0.910833	0.00971068	0.0267041	8.07813e-09	1.11364e-06	2	-0.0893183	1.13413	0.913862	1.13448	0.661926	2.17067	0.721491	0.531878
uc289ueg.1	Inpp5e	The sequence shown here is derived from an Ensembl automatic analysis pipeline and should be considered as preliminary data. (from UniProt F6X9A4)	-0.113298	-0.0413724	-0.834269	-0.255725	-0.00872246	-0.11953	-0.198911	0.765021	0.0412982	0.0118307	-0.825007	0.67432	-0.144945	-0.0884824	0.134555	0.224473	8.23849e-09	1.13228e-06	1	0.0620051	1.69939	1.02904	1.00823	0.564479	1.59584	0.904414	0.940512
uc029vbl.2	Samd11	May play a role in photoreceptor development. (from UniProt Q1RNF8)	-0.656083	-0.985513	-0.406774	0.0509509	-0.0841544	-0.235795	0.140311	0.214744	0.23693	-0.0727268	-3.74393	1.64306	-0.44781	-0.499923	0.0435954	0.0912735	8.54874e-09	1.17312e-06	1	-0.38138	1.1605	1.17848	0.950839	0.0746386	3.12327	0.733155	0.707144
uc009org.3	Zbtb44	Mus musculus zinc finger and BTB domain containing 44 (Zbtb44), transcript variant a, mRNA. (from RefSeq NM_001115130)	0.0610991	0.170362	0.778207	0.373938	-0.166842	0.211972	-0.0219947	0.500728	0.182042	-0.237804	0.526483	-1.00691	0.0767102	-0.250894	0.000564819	0.00249551	8.60971e-09	1.17969e-06	3	-0.0299496	1.41493	1.13449	0.848035	1.44041	0.49761	1.05461	0.840376
uc292ans.1	Homer3	Postsynaptic density scaffolding protein. Binds and cross-links cytoplasmic regions of GRM1, GRM5, ITPR1, DNM3, RYR1, RYR2, SHANK1 and SHANK3. By physically linking GRM1 and GRM5 with ER-associated ITPR1 receptors, it aids the coupling of surface receptors to intracellular calcium release. Isoforms can be differently regulated and may play an important role in maintaining the plasticity at glutam…	-0.239005	-0.416935	-0.609639	-0.0789686	-0.0384051	0.29275	0.257893	0.234841	0.16388	0.233509	-0.180374	0.570611	-0.326282	-0.222316	1.41253e-07	2.45011e-06	8.69546e-09	1.18962e-06	1	0.0676957	1.17678	1.1203	1.17569	0.882474	1.48515	0.797589	0.857188
uc291dli.1	Cald1	Cald1 (from geneSymbol)	-0.000924255	-0.34358	-0.0656526	0.193594	-0.220882	0.12603	0.00435461	0.625239	0.381318	0.147708	0.341282	-1.76237	0.0458277	-0.965588	0.906365	0.932523	8.93355e-09	1.21664e-06	3	-0.169512	1.54247	1.30253	1.10781	1.26688	0.294763	1.03228	0.51207
uc288dtx.1	Prcd	The sequence shown here is derived from an Ensembl automatic analysis pipeline and should be considered as preliminary data. (from UniProt D6RIM9)	1.22276	1.51807	-1.03366	-0.744281	-0.0280597	-0.141411	0.146159	-0.0154451	-0.274264	-0.744074	-3.29955	1.27518	-1.14158	-1.21788	3.53034e-07	5.19833e-06	8.97425e-09	1.22034e-06	1	-0.773945	0.989351	0.826872	0.597051	0.101563	2.42029	0.453264	0.429914
uc288ykg.1	Efr3a	Cell membrane. Note=Localizes to plasma membrane. (from UniProt Q8BG67)	0.0541458	0.143834	0.182934	0.220565	0.00653989	0.141019	0.107214	-0.0120626	0.107019	-0.0406582	0.96156	-0.0366066	0.311206	0.222969	0.169302	0.268593	9.16308e-09	1.24413e-06	3	0.216204	0.991674	1.077	0.972211	1.94741	0.974945	1.24074	1.16713
uc287vtt.1	Myl6	Myl6 (from geneSymbol)	0.423936	0.494117	0.579189	0.586583	-0.172648	0.26835	-0.203676	0.304808	0.176758	0.231101	0.27014	-0.752116	0.0864847	-0.429169	3.70547e-05	0.000252726	9.32068e-09	1.26362e-06	3	-0.0159992	1.23525	1.13034	1.17373	1.20592	0.593732	1.06178	0.742689
uc291ppf.1	Snord32a	Mus musculus small nucleolar RNA, C/D box 32A (Snord32a), small nucleolar RNA. (from RefSeq NR_000002)	0.608484	0.378894	-1.088	0.504039	0.107109	-0.0226043	-0.0772192	-0.0655343	-0.35372	0.471366	1.45386	0.528337	-0.704575	-0.845584	0.000200658	0.00105234	9.36574e-09	1.26782e-06	5	0.0691641	0.955591	0.782564	1.38642	2.7394	1.44227	0.613623	0.556485
uc007byh.2	Ugt1a5	Mus musculus UDP glucuronosyltransferase 1 family, polypeptide A5 (Ugt1a5), mRNA. (from RefSeq NM_201643)	0.393493	0.607197	-0.266409	0.381707	0.145979	0.500318	0.407847	-0.245798	-0.10565	-0.128834	0.647221	0.368947	0.365186	-0.029563	0.00374389	0.0121151	9.40673e-09	1.27145e-06	5	0.124501	0.843349	0.929386	0.91457	1.56615	1.29141	1.28805	0.979717
uc291dle.1	Cald1	The sequence shown here is derived from an Ensembl automatic analysis pipeline and should be considered as preliminary data. (from UniProt E9Q9F3)	0.0306245	-0.25825	-0.123534	0.217432	-0.14461	0.151095	-0.0784889	0.507692	-0.161128	0.167174	0.708413	-1.13394	-0.0335404	-0.386836	0.687343	0.765759	9.5911e-09	1.29248e-06	3	-0.0474524	1.42177	0.894326	1.12286	1.63401	0.455669	0.97702	0.764805
uc057azj.2	Nos2	Mus musculus nitric oxide synthase 2, inducible (Nos2), transcript variant 3, mRNA. (from RefSeq NM_001313922)	0.405349	-0.472654	-1.05118	0.644717	-1.50749	0.359738	0.0897405	-0.267947	-0.047625	0.580486	-3.3922	-0.212962	4.82248	2.60878	0.227419	0.336904	9.71497e-09	1.30722e-06	7	0.584429	0.830501	0.967528	1.49535	0.0952456	0.862764	28.2951	6.09987
uc009lzt.2	Homer3	Mus musculus homer scaffolding protein 3 (Homer3), transcript variant 1, mRNA. (from RefSeq NM_001146153)	-0.235447	-0.401122	-0.570495	-0.0766758	-0.024139	0.283868	0.258403	0.256324	0.170049	0.246113	-0.149917	0.599075	-0.308422	-0.190897	1.2525e-07	2.22261e-06	1.02126e-08	1.37008e-06	1	0.0889034	1.19443	1.1251	1.18601	0.901302	1.51475	0.807525	0.876061
uc292kep.1	Trf	Trf (from geneSymbol)	0.203513	-0.184581	-1.28566	0.00302682	0.3041	-0.338748	0.132509	-0.226939	0.536917	0.25628	1.10552	0.393605	-0.176127	-1.01113	5.99733e-07	8.00831e-06	1.04951e-08	1.40378e-06	4	0.125446	0.854446	1.45087	1.19439	2.15176	1.31367	0.885076	0.496157
uc007bya.2	Ugt1a10	Mus musculus UDP glycosyltransferase 1 family, polypeptide A10 (Ugt1a10), mRNA. (from RefSeq NM_201641)	0.418082	0.609807	-0.280559	0.383972	0.137999	0.48592	0.417406	-0.271365	-0.0852185	-0.119052	0.641715	0.379876	0.347949	-0.0373705	0.00397344	0.0127428	1.08205e-08	1.44515e-06	5	0.122362	0.828535	0.942642	0.920792	1.56018	1.30123	1.27275	0.974429
uc292mtk.1	mt-Tg	mt-Tg (from geneSymbol)	0.389634	-0.393785	-1.49867	0.50776	1.37658	0.3476	0.0708124	-1.38081	1.53848	-0.673158	2.40755	-0.301325	1.04535	1.5718	0.00245424	0.00853424	1.1329e-08	1.50495e-06	5	0.601128	0.384003	2.90489	0.627132	5.30574	0.811507	2.06387	2.97275
uc009hzn.5	Idh2	Mus musculus isocitrate dehydrogenase 2 (NADP+), mitochondrial (Idh2), mRNA. (from RefSeq NM_173011)	0.872733	0.870071	-0.6969	0.0497085	0.210072	0.416682	0.262085	-0.202862	0.0016261	-0.208804	0.713438	0.453043	-0.0605366	0.284451	3.72263e-08	8.2146e-07	1.13645e-08	1.50662e-06	5	0.140051	0.868825	1.00113	0.865254	1.63971	1.36892	0.958907	1.21795
uc011wlr.2	Snord70	Mus musculus small nucleolar RNA, C/D box 70 (Snord70), small nucleolar RNA. (from RefSeq NR_028554)	0.40283	0.431364	-0.552487	1.17045	0.373983	0.365446	0.262128	-0.0217442	-0.268194	-0.186411	-0.840712	1.03102	-1.04806	-0.671841	0.00744681	0.0214458	1.15205e-08	1.52505e-06	1	-0.286562	0.985041	0.830358	0.878789	0.558368	2.04347	0.483619	0.627705
uc007geb.3	Csnk1g2	Mus musculus casein kinase 1, gamma 2 (Csnk1g2), transcript variant 2, mRNA. (from RefSeq NM_001159591)	-0.130452	-0.246299	-0.0910115	-0.249668	-0.139848	0.229842	0.0996972	0.128493	0.000606158	0.175118	0.86335	-0.369213	-0.0188566	-0.223201	0.00413402	0.0131665	1.16541e-08	1.54047e-06	4	0.079471	1.09315	1.00042	1.12906	1.81926	0.774205	0.987015	0.856662
uc008ntm.4	Wisp2	Mus musculus cellular communication network factor 5 (Ccn5), mRNA. (from RefSeq NM_016873)	1.59118	0.874296	-1.00177	-0.354705	-0.623255	0.264541	-0.326226	0.0362774	0.122916	-0.706518	0.762307	1.84761	0.288742	0.361615	1.26703e-07	2.2438e-06	1.16869e-08	1.54253e-06	5	0.387564	1.02546	1.08893	0.612797	1.6962	3.59903	1.22157	1.28486
uc007hnc.3	Myl6	Mus musculus myosin, light polypeptide 6, alkali, smooth muscle and non-muscle (Myl6), transcript variant 3, mRNA. (from RefSeq NM_010860)	0.342902	0.251562	0.464392	0.387026	-0.123969	0.276087	0.0917936	0.462493	0.237795	0.229004	0.714299	-0.551587	0.435859	-0.170896	0.138284	0.229378	1.18176e-08	1.55749e-06	3	0.193852	1.37792	1.17919	1.17203	1.64069	0.682269	1.35272	0.888291
uc291ihy.1	Erc1	Erc1 (from geneSymbol)	-0.550954	-0.455167	0.927662	0.0351079	-0.109589	0.34807	-0.00990882	0.577015	0.0427756	0.220794	0.601442	-1.2394	0.0277684	-0.252473	1.5178e-06	1.73321e-05	1.19095e-08	1.56732e-06	3	-0.00315462	1.49176	1.03009	1.16537	1.51723	0.423547	1.01943	0.839456
uc008wbm.3	Tprgl	Mus musculus transformation related protein 63 regulated like (Tprgl), transcript variant 1, mRNA. (from RefSeq NM_026388)	0.0772306	0.069859	-0.043743	-0.0707125	-0.233261	-0.0309824	0.0569028	0.201528	0.0983725	0.196978	0.417278	-0.0720619	-0.132474	-0.482571	0.387466	0.504044	1.22154e-08	1.60522e-06	6	0.0324357	1.14992	1.07057	1.14629	1.33541	0.951277	0.912266	0.715701
uc287mhu.1	Cdc73	Cdc73 (from geneSymbol)	0.581149	0.763367	0.231846	0.183516	0.350523	-0.248639	-0.10875	0.20441	0.105013	0.416363	-0.998795	0.0539976	-0.245398	-0.721268	0.00329	0.0108816	1.22698e-08	1.61001e-06	2	-0.169382	1.15221	1.0755	1.33456	0.500418	1.03814	0.843583	0.606564
uc007dxm.1	Dnah14	Dnah14 (from geneSymbol)	-0.414071	-0.19232	-0.381938	0.110568	-0.690132	-0.285322	0.126196	0.299893	0.0490909	0.0256878	-4.1744	0.99444	-0.843647	-0.900509	0.703729	0.778972	1.24485e-08	1.63108e-06	1	-0.649921	1.23105	1.03461	1.01796	0.0553834	1.99231	0.557233	0.535698
uc288ngq.1	Hnrnpk	The sequence shown here is derived from an Ensembl automatic analysis pipeline and should be considered as preliminary data. (from UniProt H3BJ43)	0.229213	0.284469	0.319285	0.0995587	-0.232048	0.173834	0.105216	0.231208	0.0110832	0.150784	1.30844	-0.0350177	0.300758	0.0680716	0.014718	0.0376704	1.26628e-08	1.65674e-06	6	0.290761	1.17382	1.00771	1.11017	2.47673	0.97602	1.23179	1.04831
uc008ebo.3	Rbbp8	Mus musculus retinoblastoma binding protein 8, endonuclease (Rbbp8), transcript variant 1, mRNA. (from RefSeq NM_001081223)	0.0746364	0.118048	0.438136	0.370014	-0.368665	0.18593	-0.0652619	0.19987	0.143682	0.11951	0.674709	-0.439827	0.823007	0.479927	1.06493e-05	8.87067e-05	1.2726e-08	1.65916e-06	3	0.28584	1.14859	1.10472	1.08637	1.59627	0.737223	1.76909	1.39467
uc007myb.2	Fam228a	Mus musculus family with sequence similarity 228, member A (Fam228a), mRNA. (from RefSeq NM_029107)	-1.13098	0.0200358	0.322617	0.0716627	-0.291337	-0.140096	0.0209457	0.667781	0.455497	-0.0818621	-5.13281	1.90698	0.717295	0.583255	0.320321	0.436872	1.29529e-08	1.68488e-06	1	-0.126266	1.58863	1.37125	0.944837	0.0285017	3.75023	1.6441	1.49823
uc007grm.3	Sycp3	Mus musculus synaptonemal complex protein 3 (Sycp3), mRNA. (from RefSeq NM_011517)	0.415827	1.71793	-0.550685	0.0358428	0.640701	-0.42816	-0.0266766	0.9147	0.0938368	-0.212747	-1.61249	0.99203	-0.952508	-2.61743	0.019622	0.0476956	1.29877e-08	1.68697e-06	2	-0.484944	1.88518	1.0672	0.862893	0.327034	1.98898	0.516734	0.162958
uc292avu.1	Ano8	Ano8 (from geneSymbol)	-0.388317	-0.29278	-0.733463	-0.307888	0.0961036	-0.00431725	-0.149093	-0.294219	-0.0163566	-0.108904	-0.245537	0.734446	0.152344	0.381348	0.0021388	0.00761713	1.30802e-08	1.69654e-06	2	0.0861602	0.815514	0.988726	0.927292	0.843502	1.66376	1.11137	1.30256
uc287kfh.1	Ugt1a6b	Ugt1a6b (from geneSymbol)	0.456975	0.582149	-0.276445	0.351037	0.139232	0.518629	0.387298	-0.25897	-0.0563411	-0.13493	0.648754	0.407613	0.327327	-0.0499474	0.00294598	0.00993502	1.33656e-08	1.72608e-06	5	0.126215	0.835684	0.9617	0.910714	1.56781	1.32649	1.25469	0.965972
uc292mtf.1	mt-Co2	Cytochrome c oxidase is the component of the respiratory chain that catalyzes the reduction of oxygen to water. Subunits 1- 3 form the functional core of the enzyme complex. Subunit 2 transfers the electrons from cytochrome c via its binuclear copper A center to the bimetallic center of the catalytic subunit 1 (By similarity). (from UniProt Q7JCZ1)	-1.46163	-0.77685	0.147629	-1.68696	-0.810124	-0.437203	-0.175958	0.381659	-0.27366	0.218363	2.61073	0.240065	-0.18049	0.687233	0.000289666	0.00143155	1.47411e-08	1.90099e-06	3	0.526272	1.30284	0.827218	1.16341	6.10813	1.18105	0.882403	1.61019
uc287xrd.1	Rack1	Rack1 (from geneSymbol)	-0.460482	-0.477847	-0.674674	0.257815	0.215379	0.351481	0.273653	-0.393931	-0.0136294	0.280484	-0.448523	0.39768	-0.0704782	-0.0727249	3.76062e-07	5.46399e-06	1.50016e-08	1.93181e-06	1	-0.0458748	0.761053	0.990597	1.2146	0.732792	1.31739	0.952322	0.95084
uc287ims.1	Nop58	Nop58 (from geneSymbol)	-0.0728289	-0.095785	-0.308331	0.475815	-0.0548002	0.368344	0.169823	0.115262	-0.0534956	0.0450122	-0.0441921	0.636701	-0.827039	-0.701556	0.133594	0.223189	1.50542e-08	1.93581e-06	1	-0.118473	1.08317	0.963599	1.03169	0.969833	1.55477	0.563685	0.614909
uc007byd.3	Ugt1a6b	Mus musculus UDP glucuronosyltransferase 1 family, polypeptide A6B (Ugt1a6b), mRNA. (from RefSeq NM_201410)	0.454639	0.588769	-0.270654	0.350955	0.139495	0.514665	0.395252	-0.26496	-0.0601087	-0.140883	0.644348	0.40169	0.326668	-0.0490805	0.00295439	0.00995779	1.50868e-08	1.93723e-06	5	0.122525	0.832222	0.959192	0.906964	1.56303	1.32105	1.25411	0.966552
uc288uou.1	Ipo4	Ipo4 (from geneSymbol)	-0.243011	-0.191745	-0.785513	-0.391097	-0.00844654	0.218583	-0.196334	0.102731	-0.220176	-0.0134714	0.543726	0.490529	-0.316483	0.132825	4.43953e-09	1.39214e-07	1.52467e-08	1.95498e-06	5	0.102811	1.0738	0.858461	0.990706	1.45773	1.40496	0.803025	1.09644
uc292msr.1	mt-Tf	mt-Tf (from geneSymbol)	3.39548	2.14371	0.461262	1.61982	1.01373	0.557785	0.0536281	0.905539	0.331994	-0.372319	-2.29265	0.499815	-0.542462	-0.335608	3.49177e-18	3.39656e-15	1.53331e-08	1.96324e-06	1	-0.257956	1.87324	1.25875	0.77254	0.2041	1.41403	0.686598	0.79245
uc292flo.1	Zbtb44	Zbtb44 (from geneSymbol)	0.115708	0.0108404	0.941104	0.4706	-0.153867	0.346079	0.199511	0.740401	0.1436	-0.253941	0.502716	-1.27996	0.282904	-0.219883	0.000930278	0.00379727	1.57651e-08	2.01569e-06	3	-0.0120238	1.67064	1.10466	0.838603	1.41688	0.411806	1.21664	0.858635
uc008nlj.2	Mmp24	Mus musculus matrix metallopeptidase 24 (Mmp24), mRNA. (from RefSeq NM_010808)	0.395882	0.762435	-0.043666	-0.00605087	0.260574	0.100905	0.803711	-1.16616	-0.0862759	-0.437304	-3.01896	1.08471	-0.357849	-0.785856	0.155354	0.251334	1.68133e-08	2.13755e-06	1	-0.6811	0.445604	0.941951	0.738513	0.123368	2.12095	0.780327	0.580008
uc007tma.3	Pip4p1	Mus musculus phosphatidylinositol-4,5-bisphosphate 4-phosphatase 1 (Pip4p1), transcript variant 1, mRNA. (from RefSeq NM_001033271)	0.0122924	0.0414763	-0.293812	-0.187379	0.0547306	0.249475	0.0466668	0.166231	-0.239898	0.0299229	-0.0802932	0.452304	-0.00427717	-0.168156	0.0755999	0.141927	1.69282e-08	2.14911e-06	2	0.0222619	1.12212	0.846805	1.02096	0.945865	1.36822	0.99704	0.88998
uc290hiw.1	Celf3	Celf3 (from geneSymbol)	0.273711	0.000964798	-0.736584	0.0151187	-0.346536	0.0350227	-0.287998	0.815876	-0.573838	-0.37898	-3.85827	0.677817	-0.727311	-0.522239	0.788507	0.844618	1.70471e-08	2.16116e-06	1	-0.652421	1.76037	0.671827	0.768981	0.0689517	1.59972	0.604029	0.69629
uc007tzp.2	Ipo4	Mus musculus importin 4 (Ipo4), transcript variant 1, mRNA. (from RefSeq NM_024267)	-0.238006	-0.188858	-0.793855	-0.402869	-0.00691239	0.211075	-0.196283	0.110578	-0.219144	-0.0102157	0.528923	0.493454	-0.317048	0.134521	3.33164e-09	1.09853e-07	1.70865e-08	2.16311e-06	5	0.10301	1.07966	0.859075	0.992944	1.44285	1.40781	0.80271	1.09773
uc009lzs.3	Homer3	Mus musculus homer scaffolding protein 3 (Homer3), transcript variant 2, mRNA. (from RefSeq NM_011984)	-0.240299	-0.396885	-0.569752	-0.0710268	-0.0299885	0.283901	0.270242	0.250565	0.176883	0.247718	-0.156366	0.604533	-0.298221	-0.186651	1.12037e-07	2.03588e-06	1.77066e-08	2.23531e-06	1	0.0912085	1.18967	1.13044	1.18733	0.897282	1.52049	0.813254	0.878643
uc292jch.1	Tmem30a	The sequence shown here is derived from an Ensembl automatic analysis pipeline and should be considered as preliminary data. (from UniProt D3YVV1)	0.185057	-0.0394828	0.120914	0.259128	-0.148996	0.0831866	0.120597	0.072793	0.120149	0.0800274	0.536563	-0.184595	0.499814	0.129658	0.0751273	0.141238	1.77578e-08	2.23862e-06	3	0.179201	1.05175	1.08685	1.05704	1.45051	0.879896	1.41403	1.09403
uc288jeh.1	DQ267100	Mus musculus snoRNA DQ267100 (DQ267100), small nucleolar RNA. (from RefSeq NR_046304)	1.29224	0.876698	-1.99775	1.11589	0.781594	0.636764	1.10862	0.913807	-0.29709	-1.14221	-2.77382	2.04944	-0.377855	0.297671	2.64463e-08	6.17003e-07	1.86692e-08	2.34039e-06	1	-0.190009	1.88401	0.813893	0.453064	0.146217	4.13945	0.769581	1.22916
uc007gea.3	Csnk1g2	Mus musculus casein kinase 1, gamma 2 (Csnk1g2), transcript variant 1, mRNA. (from RefSeq NM_134002)	-0.148588	-0.25813	-0.135858	-0.265902	-0.145871	0.221757	0.0738032	0.165197	-0.0254779	0.211317	0.831536	-0.33883	-0.0454207	-0.24766	0.00324154	0.0107526	1.95101e-08	2.43224e-06	4	0.0786658	1.12132	0.982495	1.15774	1.77958	0.790682	0.969007	0.842261
uc289rrj.1	Pten	Pten (from geneSymbol)	0.114537	0.267036	-0.134685	-0.295862	-0.159803	-0.213535	-0.0945164	0.108274	0.113955	0.259963	0.501892	-0.0521906	-0.0540311	-0.278118	1.04901e-05	8.76115e-05	1.95569e-08	2.43469e-06	6	0.0856779	1.07794	1.08219	1.19745	1.41607	0.964471	0.963241	0.824666
uc008ely.2	Ctnna1	Mus musculus catenin (cadherin associated protein), alpha 1 (Ctnna1), mRNA. (from RefSeq NM_009818)	-0.309069	-0.646252	0.588847	0.126176	-0.224341	0.293845	0.0899285	0.44941	0.0916362	0.278967	0.761749	-0.966618	0.13835	-0.306922	4.44381e-10	2.11281e-08	1.97667e-08	2.45742e-06	3	0.0637961	1.36548	1.06558	1.21333	1.69555	0.511704	1.10065	0.808365
uc287jzz.1	Ncl	Ncl (from geneSymbol)	-0.307462	0.0307772	0.499807	0.039782	-0.44179	0.314054	0.123165	0.688901	-0.235592	-0.166369	-0.589921	0.498615	0.158343	0.133772	0.00371237	0.0120278	1.97945e-08	2.45748e-06	1	0.0696784	1.61206	0.849336	0.891082	0.66438	1.41286	1.116	1.09716
uc290cfn.1	Zhx3	Zhx3 (from geneSymbol)	-0.144388	0.047078	-0.162938	-0.494868	0.0564693	-0.0689694	-0.0438383	0.00406438	-0.259262	0.0061852	-0.745084	0.965244	-0.800829	-0.136207	0.295179	0.410462	2.00029e-08	2.4765e-06	2	-0.137984	1.00282	0.835515	1.0043	0.596633	1.95239	0.574019	0.909908
uc288uop.1	Ipo4	Ipo4 (from geneSymbol)	-0.249975	-0.199563	-0.77938	-0.422748	0.00918823	0.207354	-0.198607	0.0989637	-0.199984	0.0170639	0.499439	0.512798	-0.338464	0.129813	8.34848e-09	2.36366e-07	2.08572e-08	2.57519e-06	5	0.102804	1.071	0.87056	1.0119	1.41366	1.42681	0.790883	1.09415
uc029vbk.2	Samd11	May play a role in photoreceptor development. (from UniProt Q1RNF8)	-0.676526	-0.992496	-0.418238	0.0311288	-0.0705806	-0.231093	0.1399	0.21969	0.237942	-0.0553661	-3.39749	1.64724	-0.457057	-0.52371	0.0304986	0.0683392	2.11568e-08	2.60501e-06	1	-0.332678	1.16448	1.17931	0.96235	0.0948974	3.13234	0.728471	0.695581
uc288wzb.1	Rai14	Rai14 (from geneSymbol)	-0.162721	-0.0898672	0.270417	0.11925	-0.260093	0.138242	-0.302866	0.586539	-0.0565578	0.363167	0.898101	-1.18366	0.142024	-0.578194	0.246158	0.357735	2.13484e-08	2.62501e-06	3	0.0244882	1.50164	0.961556	1.28625	1.86361	0.440233	1.10345	0.669802
uc008qma.1	Otud7b	Mus musculus OTU domain containing 7B (Otud7b), transcript variant 1, mRNA. (from RefSeq NM_001025613)	-0.0308307	-0.0531811	0.451543	-0.027357	-0.0496896	0.0816967	0.127594	0.44151	-0.0233874	0.0500006	0.385743	-0.698068	0.241993	-0.249795	3.36031e-05	0.000232478	2.1756e-08	2.66056e-06	3	0.0211423	1.35802	0.98392	1.03527	1.30653	0.616397	1.18263	0.841016
uc012eda.2	Rad9b	The sequence shown here is derived from an Ensembl automatic analysis pipeline and should be considered as preliminary data. (from UniProt D3Z3W7)	-0.200349	-0.125978	-0.162226	0.326622	0.0208585	-0.156957	0.274159	0.32286	0.053122	-0.381944	-1.44313	0.860311	-0.987229	-0.648866	0.322995	0.439701	2.17339e-08	2.66056e-06	1	-0.31784	1.25081	1.03751	0.767403	0.367767	1.81543	0.504446	0.637782
uc008qmb.1	Otud7b	Mus musculus OTU domain containing 7B (Otud7b), transcript variant 2, mRNA. (from RefSeq NM_001025614)	-0.0316234	-0.0535382	0.450264	-0.0305151	-0.0510527	0.0828147	0.128239	0.440203	-0.0204894	0.047468	0.386754	-0.696101	0.24224	-0.253938	3.63928e-05	0.000248971	2.18043e-08	2.66285e-06	3	0.0208767	1.35679	0.985898	1.03345	1.30745	0.617238	1.18283	0.838604
uc009ubi.3	Magt1	Mus musculus magnesium transporter 1 (Magt1), transcript variant 2, mRNA. (from RefSeq NM_025952)	0.234589	-0.0552594	-0.156558	0.0768581	-0.0645715	-0.093781	-0.0649169	-0.145303	0.0304645	-0.0944587	0.626524	-0.241651	0.322132	0.275131	0.0826215	0.152232	2.20105e-08	2.68075e-06	7	0.110405	0.904189	1.02134	0.936624	1.54384	0.845777	1.25018	1.2101
uc007byg.2	Ugt1a6a	UDPGT is of major importance in the conjugation and subsequent elimination of potentially toxic xenobiotics and endogenous compounds. Conjugates small planar phenolic molecules such as 4-nitrophenol, 1-naphthol, and 4-methylumbelliferone. The bulky phenol 4-hydroxybiphenyl, androgens and estrogens are not substrates. 2-hydroxybiphenyl is an excellent substrate. (from UniProt Q64435)	0.431723	0.602625	-0.253522	0.389841	0.162601	0.47629	0.415534	-0.245998	-0.111234	-0.134457	0.64751	0.331555	0.351335	-0.047173	0.00462257	0.0144266	2.24763e-08	2.73377e-06	5	0.113077	0.843232	0.925796	0.911013	1.56646	1.25837	1.27574	0.967831
uc287ysw.1	Aldh3a2	Aldh3a2 (from geneSymbol)	-0.202047	-0.296744	0.257888	-0.129011	-0.218162	0.471714	0.0285882	0.301673	-0.224341	0.693204	0.554342	-1.08255	0.0528317	-0.676568	0.0378989	0.0815113	2.27656e-08	2.76522e-06	3	-0.0544864	1.23257	0.855986	1.61687	1.4685	0.472195	1.0373	0.625652
uc290ieu.1	Nras	The sequence shown here is derived from an Ensembl automatic analysis pipeline and should be considered as preliminary data. (from UniProt E9PVD5)	-0.238589	-0.303609	0.337138	0.234798	-0.0580574	0.611886	0.327741	0.300035	0.0582868	0.0503294	0.333038	-0.509819	0.271076	0.161219	3.76989e-07	5.47578e-06	2.318e-08	2.81176e-06	3	0.0948808	1.23117	1.04123	1.0355	1.25966	0.702311	1.20671	1.11823
uc288fuh.1	Cog5	Cog5 (from geneSymbol)	0.175847	0.0470426	0.332913	-0.0664984	-0.251952	-0.17869	0.0586482	0.339736	-0.0166408	-0.198886	-0.345499	0.419726	-0.013626	-0.14266	0.000522317	0.00234026	2.35471e-08	2.85243e-06	1	0.00602141	1.26553	0.988532	0.871223	0.787036	1.33767	0.9906	0.905848
uc289eam.1	Dlg1	Mus musculus discs large MAGUK scaffold protein 1 (Dlg1), transcript variant 6, non-coding RNA. (from RefSeq NR_045516)	-0.223155	-0.15014	0.633406	0.224297	0.000593841	0.196269	0.012498	0.359769	0.00454893	0.344152	0.31793	-0.576943	0.0357836	-0.0381536	2.09841e-06	2.276e-05	2.60281e-08	3.13187e-06	3	0.0638696	1.28322	1.00316	1.2694	1.24654	0.670383	1.02511	0.973901
uc289lho.1	Spats1	Spats1 (from geneSymbol)	-0.365015	-0.292728	-0.624759	-0.48154	-0.286872	-0.441311	-0.383558	1.38804	-0.379595	-0.73534	-2.98304	1.28782	-1.14061	-0.782603	0.971493	0.979974	2.60928e-08	3.13546e-06	1	-0.477904	2.61722	0.768653	0.600676	0.126479	2.44159	0.453568	0.581317
uc291iia.1	Erc1	Mus musculus ELKS/RAB6-interacting/CAST family member 1 (Erc1), transcript variant 3, non-coding RNA. (from RefSeq NR_104484)	-0.553268	-0.438346	0.951148	0.0836616	-0.0880697	0.339781	-0.0227254	0.760034	0.0392335	0.208122	0.57385	-1.2477	0.0559204	-0.250338	2.93342e-06	3.02042e-05	2.63966e-08	3.16351e-06	3	0.0198744	1.69353	1.02757	1.15518	1.48849	0.421119	1.03952	0.8407
uc290iex.1	Nras	Nras (from geneSymbol)	-0.134319	-0.279427	0.267298	0.319741	-0.0212038	0.474204	0.348697	0.265961	0.0707095	-0.0886959	0.587674	-0.495024	0.202848	0.224871	8.25048e-06	7.17612e-05	2.64706e-08	3.16815e-06	3	0.109763	1.20244	1.05023	0.940372	1.50282	0.70955	1.15097	1.16867
uc009psf.3	Nrg4	Mus musculus neuregulin 4 (Nrg4), mRNA. (from RefSeq NM_032002)	0.895463	0.808621	-0.0448043	0.111521	0.58255	0.408403	1.04238	0.180068	-0.129436	0.224428	-0.535589	1.13179	-0.449112	-0.906487	0.00718969	0.0208246	2.65072e-08	3.16832e-06	2	-0.069191	1.13294	0.914189	1.16831	0.689877	2.1913	0.732494	0.533483
uc290qrn.1	Ubxn11	Ubxn11 (from geneSymbol)	0.279374	0.336359	0.0710201	0.063763	-0.174426	-0.0852251	0.541759	0.236006	-0.0848753	-0.0474495	-2.51843	0.738738	0.590711	-0.0642113	0.727978	0.797873	2.66158e-08	3.17707e-06	1	-0.164216	1.17773	0.942866	0.967645	0.174532	1.66872	1.50599	0.956468
uc291xec.1	Rplp2	Plays an important role in the elongation step of protein synthesis. (from UniProt P99027)	0.116354	0.490932	0.294828	0.532124	0.136239	0.483745	-0.00323393	0.362086	0.226283	0.163181	-0.292468	0.086757	0.122478	-0.244037	0.0387406	0.0829623	2.77979e-08	3.30661e-06	1	0.0606116	1.28528	1.16982	1.11975	0.816504	1.06198	1.0886	0.844379
uc288hvl.1	Bbof1	Bbof1 (from geneSymbol)	1.25387	0.0854457	0.106223	0.0908248	0.395923	0.115154	0.306139	-0.106691	0.232437	0.137988	-2.78416	1.9326	-0.825165	-0.707669	0.749976	0.814882	2.79054e-08	3.31341e-06	1	-0.302951	0.928716	1.17482	1.10037	0.145173	3.81743	0.564418	0.612309
uc291pwv.1	Rpl18	Rpl18 (from geneSymbol)	-0.02824	-0.0601452	-0.0569822	0.277503	-0.46423	0.288419	0.0871121	0.0673479	0.311438	0.0341605	-0.921679	0.157414	0.248344	-0.150642	0.108383	0.189304	2.82373e-08	3.34398e-06	1	-0.036231	1.04779	1.24094	1.02396	0.527894	1.11529	1.18784	0.90085
uc008mma.4	Prn	Mus musculus prion protein readthrough transcript (Prn), transcript variant 2, mRNA. (from RefSeq NM_001278259)	-0.0876015	0.644888	-0.447294	0.000856574	0.364331	0.360225	0.222633	0.493035	0.0522283	0.481457	0.0923372	-1.01965	-0.0217317	-0.853574	9.13102e-05	0.000540782	2.83608e-08	3.35419e-06	2	-0.110842	1.4074	1.03687	1.39615	1.0661	0.493237	0.98505	0.553412
uc009rup.2	Pth1r	Mus musculus parathyroid hormone 1 receptor (Pth1r), transcript variant 2, mRNA. (from RefSeq NM_001083935)	0.914141	0.702357	-1.03874	-0.317683	0.204504	0.26578	-0.187623	-0.526767	0.239726	-0.0239075	0.637871	0.836478	-0.169263	0.0102517	3.45864e-10	1.7235e-08	2.85169e-08	3.36822e-06	5	0.143484	0.694109	1.18077	0.983565	1.55603	1.78569	0.889297	1.00713
uc289eal.1	Dlg1	Essential multidomain scaffolding protein required for normal development. Recruits channels, receptors and signaling molecules to discrete plasma membrane domains in polarized cells. Regulates the excitability of cardiac myocytes by modulating the functional expression of Kv4 channels (By similarity). Functional regulator of Kv1.5 channel (By similarity). May play a role in adherens junction ass…	-0.22994	-0.145926	0.630052	0.225653	0.00143025	0.193843	0.0216027	0.352969	0.0083462	0.34105	0.314769	-0.605595	0.0404307	-0.00718944	1.3981e-06	1.61781e-05	2.8584e-08	3.37171e-06	3	0.0635402	1.27719	1.0058	1.26668	1.24381	0.6572	1.02842	0.995029
uc290dhw.1	Psma7	Psma7 (from geneSymbol)	0.133608	0.054922	0.223824	0.153684	-0.252207	0.271117	0.161955	0.0714118	0.064065	0.0390036	0.881789	-0.192932	0.711453	0.157192	0.0047936	0.0148824	2.87393e-08	3.38558e-06	3	0.247426	1.05074	1.04541	1.0274	1.84266	0.874826	1.63745	1.11511
uc288aeo.1	Serpinf1	Belongs to the serpin family. (from UniProt Q5ND37)	0.870014	1.26192	-0.837103	-0.456487	0.0582209	0.101412	-0.0563266	0.200329	-0.212381	-0.0979174	0.850499	0.49914	-0.0915108	-0.136755	5.54753e-11	3.68013e-09	2.97989e-08	3.49585e-06	5	0.144486	1.14896	0.863112	0.934381	1.80312	1.41337	0.938539	0.909563
uc009vew.2	mt-Rnr2	mt-Rnr2 (from geneSymbol)	0.647351	0.534057	0.543141	0.441763	0.810484	0.257296	0.31409	0.780685	-0.055745	0.156163	-1.053	0.416057	-0.234133	-0.402331	0.00518421	0.0158846	2.99442e-08	3.50456e-06	1	-0.056044	1.71795	0.962098	1.11432	0.481964	1.33428	0.850196	0.756635
uc007swt.2	Nt5dc2	Nt5dc2 (from geneSymbol)	0.476544	-0.167694	-0.740225	-0.25832	-0.0776954	0.463035	0.536466	-0.130504	-0.114686	-0.107523	0.104633	0.859521	-0.208814	0.471855	8.47808e-06	7.33459e-05	3.22577e-08	3.76552e-06	2	0.124926	0.913512	0.923583	0.928181	1.07522	1.81444	0.865248	1.38689
uc290ozo.1	Prdx1	Prdx1 (from geneSymbol)	0.418794	0.294035	0.00672087	0.367747	-0.252412	0.274588	0.323118	-0.180138	0.0531296	-0.00517254	0.331421	-0.0932201	1.03108	0.300487	0.00113436	0.00448084	3.27125e-08	3.81366e-06	3	0.20537	0.882619	1.03751	0.996421	1.25825	0.937428	2.04356	1.23156
uc291gur.1	Mgll	The sequence shown here is derived from an Ensembl automatic analysis pipeline and should be considered as preliminary data. (from UniProt D3YYS6)	-0.479664	-0.126706	-0.175535	-0.526607	0.353855	0.816036	0.49341	-0.267529	0.162977	0.280159	0.628354	0.0655288	-0.340295	-0.947444	2.54176e-07	3.98194e-06	3.32259e-08	3.8585e-06	4	-0.0597498	0.830741	1.1196	1.21433	1.5458	1.04647	0.78988	0.51855
uc289iac.1	Traf7	Contains 1 RING-type zinc finger. (from UniProt Q8C2K8)	-0.106067	-0.119735	-0.295764	-0.0206814	-0.0318974	0.389167	0.0192624	0.193097	0.108803	0.259305	0.74737	-0.326472	0.0480289	-0.0967266	0.0139645	0.0360842	3.32164e-08	3.8585e-06	4	0.133344	1.14321	1.07833	1.1969	1.67873	0.797484	1.03385	0.935152
uc291fwd.1	Kcmf1	Kcmf1 (from geneSymbol)	-0.0976001	-0.0140331	0.178121	0.0527964	-0.105375	0.345791	0.296755	-0.195603	0.171409	0.244066	1.07649	-0.618714	0.445793	0.089996	0.443206	0.556166	3.33954e-08	3.86819e-06	4	0.173348	0.873208	1.12616	1.18433	2.1089	0.651251	1.36206	1.06437
uc288sap.1	Nt5dc2	Nt5dc2 (from geneSymbol)	0.621926	-0.143755	-0.875007	-0.147082	-0.0348361	0.433793	0.590282	-0.288763	-0.376689	-0.000557139	-0.283055	0.692257	-0.485951	0.30593	3.147e-07	4.71991e-06	3.42769e-08	3.96009e-06	2	-0.0624041	0.818604	0.770203	0.999614	0.821849	1.61581	0.714026	1.23622
uc291pww.1	Rpl18	Rpl18 (from geneSymbol)	-0.0583559	-0.11999	-0.0917183	0.243148	-0.449888	0.314424	0.148567	0.0161087	0.285849	0.0979366	-0.84413	0.100872	0.20149	-0.141569	0.0778263	0.145229	3.45637e-08	3.98809e-06	1	-0.0404916	1.01123	1.21913	1.07024	0.557047	1.07242	1.14989	0.906533
uc009rqd.3	Qrich1	Mus musculus glutamine-rich 1 (Qrich1), transcript variant 1, mRNA. (from RefSeq NM_001114119)	0.21464	0.174434	0.106556	-0.0219922	-0.0828266	0.237473	0.0482042	0.101715	0.0445392	0.131767	0.865921	-0.14193	0.185802	0.1224	0.000726323	0.00308455	3.52487e-08	4.05671e-06	6	0.187173	1.07305	1.03135	1.09563	1.8225	0.906306	1.13745	1.08854
uc289mas.1	Plin4	May play a role in triacylglycerol packaging into adipocytes. May function as a coat protein involved in the biogenesis of lipid droplets. (from UniProt O88492)	0.104069	-0.18412	-1.00421	-0.282956	0.87969	-0.0671359	0.122779	-0.445272	0.351714	0.162648	0.317506	0.660034	-0.143295	-1.23495	2.22102e-06	2.3894e-05	3.54998e-08	4.08039e-06	4	-0.047373	0.734446	1.27608	1.11934	1.24617	1.58012	0.905449	0.424859
uc008day.3	Plin4	Mus musculus perilipin 4 (Plin4), mRNA. (from RefSeq NM_020568)	0.103061	-0.184172	-1.00427	-0.282296	0.879721	-0.0668098	0.121976	-0.444552	0.352081	0.162635	0.317755	0.658894	-0.141372	-1.23396	2.19961e-06	2.37173e-05	3.58503e-08	4.11541e-06	4	-0.0469318	0.734812	1.2764	1.11933	1.24639	1.57887	0.906657	0.425148
uc292lse.1	Pth1r	Pth1r (from geneSymbol)	1.03636	0.454689	-0.995327	-0.175419	0.24211	0.323229	-0.159483	-0.537873	0.360643	0.156367	0.774018	0.891333	-0.131181	-0.146167	4.42854e-06	4.27248e-05	3.63895e-08	4.17198e-06	5	0.195306	0.688786	1.284	1.11448	1.71003	1.85489	0.913083	0.903648
uc007yxp.3	Dlg1	Mus musculus discs large MAGUK scaffold protein 1 (Dlg1), transcript variant 1, mRNA. (from RefSeq NM_007862)	-0.221256	-0.148415	0.635106	0.237734	0.000171084	0.194079	0.0204222	0.342783	0.00167424	0.346574	0.32213	-0.61372	0.0313158	-0.00653721	1.22505e-06	1.44926e-05	3.71847e-08	4.2523e-06	3	0.0606029	1.2682	1.00116	1.27154	1.25018	0.65351	1.02194	0.995479
uc008vvg.2	Tardbp	Mus musculus TAR DNA binding protein (Tardbp), transcript variant 8, non-coding RNA. (from RefSeq NR_131120)	-0.0666985	-0.0230124	0.404775	0.223741	-0.106676	0.106517	0.0334853	0.581158	-0.130658	0.007984	0.219569	-0.0524062	0.421957	0.172805	1.3859e-05	0.00011051	3.72861e-08	4.25848e-06	3	0.174344	1.49605	0.913415	1.00555	1.16439	0.964327	1.33974	1.12725
uc287kfg.1	Ugt1a7c	UDPGT is of major importance in the conjugation and subsequent elimination of potentially toxic xenobiotics and endogenous compounds. Conjugates small planar phenolic molecules such as 4-nitrophenol, 1-naphthol, and 4-methylumbelliferone. The bulky phenol 4-hydroxybiphenyl, androgens and estrogens are not substrates. 2-hydroxybiphenyl is an excellent substrate. (from UniProt Q64435)	0.42799	0.588504	-0.240905	0.395733	0.154132	0.471516	0.4136	-0.246457	-0.112644	-0.139589	0.640864	0.325734	0.35675	-0.0176809	0.00498209	0.0153715	3.84925e-08	4.37403e-06	5	0.115282	0.842964	0.924891	0.907778	1.55926	1.2533	1.28054	0.987819
uc007yxo.3	Dlg1	Mus musculus discs large MAGUK scaffold protein 1 (Dlg1), transcript variant 4, mRNA. (from RefSeq NM_001252435)	-0.191191	-0.137289	0.662943	0.266834	0.0158442	0.203662	0.0405292	0.343933	0.00248089	0.402929	0.296725	-0.607159	0.0395583	-0.0056323	6.89834e-07	8.97261e-06	3.9238e-08	4.45312e-06	3	0.0675478	1.26921	1.00172	1.32219	1.22835	0.656488	1.0278	0.996104
uc291kek.1	Kras	Kras (from geneSymbol)	0.0416097	-0.232172	0.228246	0.29718	-0.489663	0.158304	-0.000312445	0.329399	-0.0738226	0.331475	0.369372	-1.51483	0.0773733	-0.103149	0.0214151	0.0511862	3.95234e-08	4.47985e-06	3	-0.0834547	1.25649	0.950117	1.2583	1.29179	0.349937	1.0551	0.930998
uc291xed.1	Rplp2	Plays an important role in the elongation step of protein synthesis. (from UniProt P99027)	0.121247	0.478744	0.299808	0.525877	0.142411	0.487602	-0.00330092	0.352601	0.227074	0.160348	-0.272248	0.0715535	0.111597	-0.249148	0.0442981	0.0924563	4.0688e-08	4.60026e-06	1	0.0573967	1.27686	1.17046	1.11756	0.828028	1.05085	1.08042	0.841393
uc291boe.1	Ankrd61	The sequence shown here is derived from an Ensembl automatic analysis pipeline and should be considered as preliminary data. (from UniProt D3YXD2)	-0.702728	-0.0654957	-0.138116	-0.0846189	-0.420989	0.559209	0.0942216	1.61905	0.0181278	-0.284965	-2.55143	1.5493	-0.687829	-0.752994	0.570953	0.669509	4.17498e-08	4.71437e-06	1	-0.155822	3.07172	1.01264	0.820761	0.170585	2.92674	0.620788	0.593371
uc009rqe.3	Qrich1	Mus musculus glutamine-rich 1 (Qrich1), transcript variant 2, mRNA. (from RefSeq NM_175143)	0.202148	0.161821	0.121164	-0.0449018	-0.0877282	0.226065	0.0477048	0.107949	0.0433404	0.12706	0.872136	-0.157324	0.206116	0.120683	0.000598011	0.00262049	4.21238e-08	4.75063e-06	6	0.188566	1.0777	1.0305	1.09207	1.83037	0.896687	1.15358	1.08725
uc008hys.2	Habp2	Mus musculus hyaluronic acid binding protein 2 (Habp2), transcript variant 2, mRNA. (from RefSeq NM_146101)	1.2033	0.616086	-2.07323	-0.33797	-0.0924506	-0.687792	-0.237436	0.687653	-0.108899	-0.45968	-3.23083	1.91744	-0.40954	-0.183499	7.72749e-07	9.85112e-06	4.57051e-08	5.1204e-06	1	-0.255337	1.61066	0.927296	0.727147	0.106518	3.77752	0.752864	0.880564
uc292pwk.1	Xist	Xist (from geneSymbol)	-1.51941	-0.115026	-1.22203	-0.795446	-0.11139	-1.08106	1.61836	0.234245	-0.144809	0.0647027	-0.447783	0.114622	-4.39877	-2.59673	0.999372	1	4.57443e-08	5.1204e-06	4	-1.02493	1.17629	0.904499	1.04587	0.733169	1.08269	0.0474064	0.165312
uc012das.2	Ripk2	Ripk2 (from geneSymbol)	-0.10308	-0.197243	0.269243	0.0390356	-0.30681	-0.121208	0.24727	0.357396	-0.106584	0.245302	0.366913	-0.943818	0.756845	0.0119046	0.0463591	0.095922	4.5893e-08	5.13066e-06	3	0.0982798	1.28111	0.928785	1.18534	1.28959	0.519855	1.68979	1.00829
uc009iqd.2	Il18bp	Mus musculus interleukin 18 binding protein (Il18bp), transcript variant 1, mRNA. (from RefSeq NM_010531)	1.09364	-0.0681673	0.633249	-1.04083	-0.447338	-0.674361	-0.40469	0.0335191	-0.565147	0.0992407	0.336606	1.07909	1.69066	1.3831	1.30377e-05	0.000105033	4.59629e-08	5.13208e-06	7	0.579582	1.02351	0.675886	1.07121	1.26278	2.11271	3.22805	2.60828
uc008wwg.3	Agbl5	Mus musculus ATP/GTP binding protein-like 5 (Agbl5), transcript variant 3, mRNA. (from RefSeq NM_001048192)	0.00991089	0.22528	-0.225722	-0.111391	-0.410269	0.399859	0.531775	0.616885	-0.241242	-0.1283	-1.18535	0.411329	-0.428379	-0.448345	0.0179424	0.0443159	4.70155e-08	5.2431e-06	1	-0.200486	1.53356	0.846017	0.914909	0.439718	1.32991	0.743096	0.732883
uc290dhx.1	Psma7	Psma7 (from geneSymbol)	0.13626	0.0469087	0.21477	0.140468	-0.24797	0.263673	0.142563	0.0980888	0.0818887	0.0299758	0.926883	-0.144475	0.700002	0.151962	0.00897521	0.0250458	4.70873e-08	5.24461e-06	3	0.263475	1.07035	1.0584	1.02099	1.90116	0.904709	1.62451	1.11108
uc287ysv.1	Aldh3a2	Aldh3a2 (from geneSymbol)	-0.0447871	-0.204831	0.468837	-0.0706311	-0.0204985	0.370345	0.103336	0.106539	0.029173	0.523886	0.582593	-1.35127	0.12015	-0.507034	0.0278213	0.063379	4.77983e-08	5.31063e-06	3	-0.0708516	1.07664	1.02043	1.43782	1.49754	0.391947	1.08685	0.703668
uc292hju.1	Nrg4	Nrg4 (from geneSymbol)	0.944723	0.862521	0.908084	-0.293057	1.01821	0.375861	1.53414	0.241436	0.281808	0.19112	0.116247	1.37919	-0.916218	-1.62544	0.00283729	0.00962778	4.79161e-08	5.31715e-06	2	-0.0474074	1.18217	1.21572	1.14165	1.08391	2.60122	0.529896	0.324112
uc007byf.2	Ugt1a6a	Mus musculus UDP glucuronosyltransferase 1 family, polypeptide A6A (Ugt1a6a), mRNA. (from RefSeq NM_145079)	0.439631	0.609272	-0.238283	0.391522	0.159307	0.472937	0.409097	-0.239302	-0.118274	-0.133302	0.65078	0.329449	0.348661	-0.0513426	0.00518763	0.0158932	4.83675e-08	5.35709e-06	5	0.112381	0.847155	0.921289	0.911742	1.57002	1.25653	1.27338	0.965038
uc287vtp.1	Myl6	Myl6 (from geneSymbol)	0.137194	0.0341326	0.347375	0.181813	-0.151217	0.0829238	0.0422449	0.354588	0.150434	0.168233	0.565611	-0.521387	0.188228	-0.185963	0.0153989	0.0390866	5.06948e-08	5.59785e-06	3	0.102821	1.27862	1.1099	1.12368	1.48001	0.696702	1.13936	0.879062
uc287txi.1	Sycp3	Sycp3 (from geneSymbol)	0.431552	1.91428	-0.503877	0.000138121	0.630934	-0.436811	-0.029001	0.999349	0.096541	-0.0962913	-2.24157	0.953248	-0.915426	-2.49454	0.0100003	0.0273513	5.10961e-08	5.62836e-06	2	-0.528385	1.9991	1.06921	0.935435	0.211456	1.93623	0.530187	0.177447
uc289hgh.1	AC154378.1	AC154378.1 (from geneSymbol)	-0.11171	-0.260875	-0.883648	-0.346266	0.0117302	-0.360859	0.26107	0.539261	0.101589	0.184322	-4.88976	0.731362	-0.326301	-0.426424	0.193207	0.297301	5.10963e-08	5.62836e-06	1	-0.583707	1.45323	1.07295	1.13628	0.0337316	1.66021	0.797579	0.744104
uc291ihz.1	Erc1	Erc1 (from geneSymbol)	-0.619691	-0.522805	0.786412	-0.0450304	-0.0829545	0.373157	-0.00542201	0.623419	-0.0657984	0.387869	0.0962457	-1.38069	-0.0423595	-0.123468	2.37985e-05	0.000173952	5.12601e-08	5.63949e-06	3	-0.0721114	1.54052	0.955416	1.30846	1.06899	0.384036	0.971065	0.917978
uc289wxc.1	Sp3	Sp3 (from geneSymbol)	0.144834	0.284486	-0.0746132	0.207759	-0.121777	0.159257	-0.105196	0.101055	0.213186	-0.0325887	1.10472	-0.324767	0.280039	0.19551	0.0475629	0.0979312	5.13371e-08	5.64106e-06	6	0.219594	1.07256	1.15925	0.977664	2.15057	0.798427	1.21423	1.14513
uc009quw.3	Tmem30a	Mus musculus transmembrane protein 30A (Tmem30a), mRNA. (from RefSeq NM_133718)	0.195911	-0.0275022	0.119341	0.256465	-0.161521	0.0699928	0.102743	0.0742007	0.118815	0.0708083	0.541652	-0.170425	0.489295	0.113339	0.0715395	0.135837	5.23078e-08	5.72672e-06	3	0.176812	1.05278	1.08584	1.0503	1.45564	0.888581	1.40376	1.08173
uc009erh.3	Kras	Mus musculus Kirsten rat sarcoma viral oncogene homolog (Kras), mRNA. (from RefSeq NM_021284)	0.128404	-0.0700231	0.475705	0.435611	-0.248818	0.115173	-0.0608625	0.520543	-0.0840311	0.282517	0.139088	-1.10001	0.163119	-0.165331	0.0102248	0.0278791	5.27016e-08	5.75581e-06	3	-0.0348715	1.4345	0.943418	1.21631	1.10121	0.466515	1.1197	0.891724
uc011wrr.2	Mfsd4a	Membrane; Multi-pass membrane protein (Potential). (from UniProt Q6PDC8)	-0.368136	-0.384321	-0.363107	-0.240022	-0.300042	-0.568425	-0.0968933	1.01688	0.142468	-0.412414	-1.51903	0.653872	-0.358042	-0.721578	0.599263	0.69373	5.55886e-08	6.04175e-06	1	-0.17112	2.02354	1.10379	0.751365	0.348921	1.57339	0.780223	0.606434
uc008jdt.4	Hmcn2	Hmcn2 (from geneSymbol)	0.911305	0.971608	-1.19334	-0.198863	0.956934	-0.216922	0.289303	0.0668987	-0.0898337	0.166943	-0.494529	1.22474	-0.815783	-1.14883	1.15167e-05	9.46585e-05	5.64314e-08	6.11855e-06	2	-0.15577	1.04746	0.939631	1.12268	0.709794	2.33713	0.5681	0.450992
uc291xeb.1	Rplp2	Rplp2 (from geneSymbol)	0.00524717	0.526989	0.0943081	0.294629	-0.21269	0.310068	-0.0548415	0.506165	-0.0602433	0.181641	1.05991	0.35701	0.0336947	-0.364338	0.0241821	0.0565007	5.68834e-08	6.15271e-06	6	0.244834	1.42027	0.959102	1.13417	2.0848	1.28077	1.02363	0.776825
uc292bkw.1	Ptger1	Ptger1 (from geneSymbol)	0.275101	-0.225623	-0.61828	-0.385282	-0.318722	-0.223451	0.116706	0.474122	-0.272393	0.173912	-2.78382	0.88471	-0.318435	-1.05491	0.650147	0.735949	5.71171e-08	6.17057e-06	1	-0.413831	1.38907	0.827945	1.12811	0.145207	1.84639	0.801939	0.481326
uc289iab.1	Traf7	Traf7 (from geneSymbol)	-0.20625	-0.210101	-0.399444	-0.0196133	-0.0179368	0.253306	-0.128454	0.189705	0.0607909	0.315385	0.732862	-0.380154	0.00141733	-0.127999	0.00788913	0.0225018	5.76976e-08	6.2258e-06	4	0.113144	1.14053	1.04304	1.24434	1.66193	0.768355	1.00098	0.9151
uc292qai.1	Magt1	The sequence shown here is derived from an Ensembl automatic analysis pipeline and should be considered as preliminary data. (from UniProt F6WHL0)	0.268666	-0.0784738	-0.157211	0.132374	-0.104704	-0.142499	-0.0266459	-0.152436	0.0175481	-0.0345311	0.674976	-0.287121	0.312921	0.389427	0.0242829	0.0567014	5.89423e-08	6.33728e-06	7	0.131541	0.89973	1.01224	0.976349	1.59657	0.819536	1.24222	1.30987
uc292czv.1	Has3	The sequence shown here is derived from an Ensembl automatic analysis pipeline and should be considered as preliminary data. (from UniProt H3BL01)	-0.376072	-1.42817	0.0122296	-0.42717	-0.40018	0.193417	-0.455875	0.241085	-0.178372	0.282333	-2.02248	1.50832	-0.834052	-0.15587	0.00107479	0.00428837	5.91175e-08	6.34852e-06	1	-0.165576	1.18188	0.883699	1.21616	0.246135	2.84479	0.560952	0.897591
uc007nvs.3	Dhrs7	Mus musculus dehydrogenase/reductase (SDR family) member 7 (Dhrs7), mRNA. (from RefSeq NM_025522)	0.15278	0.209585	-0.452852	-0.0683084	0.37657	0.493404	0.35751	-0.0768659	0.0819331	0.0733183	0.410694	0.780875	0.25705	0.11036	0.0331283	0.0731353	6.04921e-08	6.48839e-06	2	0.233909	0.948115	1.05844	1.05213	1.32933	1.71817	1.19503	1.0795
uc288dty.1	Prcd	The sequence shown here is derived from an Ensembl automatic analysis pipeline and should be considered as preliminary data. (from UniProt J3QJU7)	1.19723	1.49351	-0.993035	-0.706724	-0.0507793	-0.116355	0.134214	-0.0594936	-0.268833	-0.554943	-2.68859	1.24474	-0.94812	-1.16227	8.93703e-07	1.11191e-05	6.14139e-08	6.57158e-06	1	-0.63393	0.959601	0.829991	0.680684	0.155115	2.36975	0.518307	0.446809
uc292hka.1	Nrg4	Nrg4 (from geneSymbol)	1.65455	1.98541	0.521747	-0.32797	1.22992	0.114795	1.37325	0.0118894	0.197917	0.454499	0.00704132	0.851738	-0.943146	-1.36086	3.21124e-05	0.000223544	6.13615e-08	6.57158e-06	2	-0.11156	1.00828	1.14704	1.37031	1.00489	1.80467	0.520097	0.389351
uc007byi.2	Ugt1a2	Mus musculus UDP glucuronosyltransferase 1 family, polypeptide A2 (Ugt1a2), mRNA. (from RefSeq NM_013701)	0.426138	0.59391	-0.253157	0.386914	0.127883	0.470848	0.406242	-0.224756	-0.100384	-0.128394	0.631563	0.378623	0.353942	-0.0280384	0.00623122	0.0185125	6.15257e-08	6.57571e-06	5	0.126079	0.85574	0.932785	0.914849	1.54924	1.3001	1.27805	0.980753
uc057lzz.2	Rn7sk	Rn7sk (from geneSymbol)	0.289236	0.270745	0.0594648	0.509226	0.437161	0.66323	0.212815	-0.533137	-0.112167	0.0784726	-1.15745	0.138534	-0.20326	-0.454986	0.228318	0.337863	6.19278e-08	6.61083e-06	1	-0.320571	0.691051	0.925197	1.0559	0.448304	1.10079	0.868586	0.729517
uc289nzo.1	Rbbp8	Mus musculus retinoblastoma binding protein 8, endonuclease (Rbbp8), transcript variant 3, non-coding RNA. (from RefSeq NR_045526)	0.0895274	0.115753	0.399048	0.39506	-0.327543	0.170166	-0.0556342	0.178008	0.12121	0.10383	0.728175	-0.434964	0.803212	0.444141	4.27639e-05	0.000285244	6.20382e-08	6.61476e-06	3	0.277659	1.13132	1.08765	1.07462	1.65654	0.739712	1.74498	1.3605
uc008fry.2	Pstpip2	Mus musculus proline-serine-threonine phosphatase-interacting protein 2 (Pstpip2), mRNA. (from RefSeq NM_013831)	-0.283615	-0.531221	0.355895	0.281242	0.353823	0.505818	0.00824111	0.108808	0.0107505	1.01153	0.545002	-0.999688	0.442057	-0.0430783	0.000665385	0.00286727	6.26804e-08	6.67532e-06	4	0.153626	1.07834	1.00748	2.01605	1.45902	0.500108	1.35854	0.970582
uc287ujy.1	Dcn	Dcn (from geneSymbol)	0.958072	1.17516	-0.434323	-0.0276642	0.0861159	0.171508	-0.0447708	-0.489235	-0.054527	0.270306	1.17518	0.682062	-0.0245088	-0.119539	5.74752e-07	7.73541e-06	6.30277e-08	6.68852e-06	5	0.205677	0.712403	0.96291	1.20606	2.25821	1.60443	0.983155	0.920482
uc029rad.2	Csnk1g2	Csnk1g2 (from geneSymbol)	-0.189559	-0.246988	-0.14374	-0.227081	-0.0730527	0.197602	0.029869	0.202331	-0.0273743	0.195188	0.908172	-0.388797	0.0516805	-0.205195	0.025379	0.0587687	6.30234e-08	6.68852e-06	4	0.105143	1.15056	0.981204	1.14487	1.87667	0.763766	1.03647	0.867421
uc008uga.3	Rad54l	Rad54l (from geneSymbol)	0.21287	0.190675	-0.288552	-0.216689	-0.462902	0.180052	-0.0197511	0.477297	-0.122746	-0.356059	-0.951643	0.764085	-0.274152	0.100053	0.228275	0.337817	6.29046e-08	6.68852e-06	1	-0.0518808	1.39213	0.918438	0.781296	0.517043	1.69829	0.826936	1.07181
uc290ozn.1	Prdx1	Involved in redox regulation of the cell. Reduces peroxides with reducing equivalents provided through the thioredoxin system but not from glutaredoxin. May play an important role in eliminating peroxides generated during metabolism. Might participate in the signaling cascades of growth factors and tumor necrosis factor-alpha by regulating the intracellular concentrations of H(2)O(2). Regulates G…	0.373734	0.260908	-0.000799046	0.374105	-0.239751	0.253167	0.305058	-0.150482	0.0248848	0.0243628	0.384862	-0.0854944	1.02613	0.302592	0.00333649	0.0110078	6.32575e-08	6.69709e-06	3	0.218121	0.900949	1.0174	1.01703	1.30573	0.942461	2.03655	1.23336
uc290cjb.1	Wisp2	Wisp2 (from geneSymbol)	1.74978	1.01091	-0.956742	-0.356008	-0.513327	0.259485	-0.242551	-0.0129828	0.0946533	-0.666373	0.632279	2.00431	0.350115	0.369533	8.12176e-08	1.56189e-06	6.37586e-08	6.74221e-06	5	0.395933	0.991041	1.06781	0.630089	1.55001	4.01197	1.27466	1.29193
uc290ubk.1	Agbl5	Metallocarboxypeptidase that mediates tubulin deglutamylation. Specifically catalyzes the deglutamylation of the branching point glutamate side chains generated by post- translational glutamylation in proteins such as tubulins. In contrast, it is not able to act as a long-chain deglutamylase that shortens long polyglutamate chains, a process catalyzed by AGTPBP1/ CCP1, AGBL1/CCP4 and AGBL4/CCP6. …	0.0105689	0.229837	-0.217681	-0.126598	-0.420539	0.401061	0.518723	0.600438	-0.22523	-0.104543	-1.20153	0.415951	-0.432105	-0.474791	0.0199401	0.0483321	6.38624e-08	6.74525e-06	1	-0.203115	1.51618	0.855459	0.9301	0.434815	1.33418	0.74118	0.719571
uc008wwh.3	Agbl5	Mus musculus ATP/GTP binding protein-like 5 (Agbl5), transcript variant 8, non-coding RNA. (from RefSeq NR_122117)	0.000817124	0.215712	-0.204999	-0.127723	-0.426783	0.346019	0.433229	0.496213	-0.220726	-0.0677083	-1.22804	0.403021	-0.433407	-0.482667	0.0444047	0.0926301	6.61846e-08	6.96597e-06	1	-0.219045	1.41051	0.858133	0.954152	0.426897	1.32227	0.740511	0.715653
uc008igc.1	Upf2	Mus musculus UPF2 regulator of nonsense transcripts homolog (yeast) (Upf2), mRNA. (from RefSeq NM_001081132)	-0.107162	-0.0742139	0.538111	0.328787	0.0232715	-0.0792133	-0.0500579	0.334518	0.0668558	0.210214	0.744009	-0.443403	0.491267	0.354648	8.93031e-08	1.6928e-06	7.11518e-08	7.47127e-06	3	0.251158	1.26096	1.04743	1.15686	1.67482	0.735398	1.40568	1.27867
uc291iib.1	Erc1	Erc1 (from geneSymbol)	-0.564242	-0.464412	0.958861	0.0792194	-0.0883807	0.374688	-0.0217937	0.748885	0.0228473	0.194751	0.564645	-1.20402	0.0842771	-0.243354	2.19999e-06	2.37187e-05	7.20319e-08	7.55486e-06	3	0.0240048	1.68049	1.01596	1.14453	1.47902	0.434065	1.06016	0.844779
uc007cbd.3	Twist2	Mus musculus twist basic helix-loop-helix transcription factor 2 (Twist2), mRNA. (from RefSeq NM_007855)	-0.364376	-0.155666	-1.14809	-0.302001	0.156568	0.6628	0.0432298	-0.718027	0.0866696	0.8901	0.629273	1.42437	-0.129691	0.253222	0.000394935	0.00185497	7.23308e-08	7.56854e-06	2	0.347988	0.607928	1.06192	1.8533	1.54679	2.68397	0.914027	1.19187
uc008aws.3	Traf7	Mus musculus TNF receptor-associated factor 7 (Traf7), transcript variant 2, mRNA. (from RefSeq NM_001172114)	-0.100213	-0.101525	-0.28623	-0.0228242	-0.0426511	0.375898	9.23725e-05	0.230292	0.0890606	0.269185	0.739716	-0.294008	0.0532823	-0.130904	0.014876	0.0380085	7.50153e-08	7.82213e-06	4	0.136661	1.17307	1.06368	1.20513	1.66985	0.815633	1.03762	0.913259
uc290ifa.1	Nras	Nras (from geneSymbol)	-0.242515	-0.319623	0.30232	0.21166	-0.0927711	0.524094	0.380315	0.0813163	0.0210692	0.0793269	0.617834	-0.604101	0.211154	0.309218	5.0625e-06	4.77536e-05	7.57631e-08	7.89095e-06	3	0.10226	1.05798	1.01471	1.05652	1.53457	0.657881	1.15761	1.23904
uc291kem.1	Kras	The sequence shown here is derived from an Ensembl automatic analysis pipeline and should be considered as preliminary data. (from UniProt E9Q8V2)	-0.0238634	-0.161842	0.432537	0.496925	-0.177237	0.154551	-0.00921481	0.451724	-0.0355715	0.298771	0.314486	-1.24379	0.294244	-0.160703	0.0386173	0.0827522	7.592e-08	7.89814e-06	3	-0.0115484	1.36767	0.975645	1.2301	1.24357	0.422262	1.22624	0.894589
uc291ozm.1	Etfb	Etfb (from geneSymbol)	0.0722303	0.214018	-0.0791315	0.231073	0.268226	0.410045	0.373478	0.296275	0.087259	-0.0732619	0.252654	0.549783	0.0496473	-0.0377628	0.132646	0.222011	7.63873e-08	7.93756e-06	2	0.160656	1.22797	1.06235	0.950487	1.1914	1.46387	1.03501	0.974164
uc288wzd.1	Rai14	Rai14 (from geneSymbol)	-0.38119	0.092016	0.143587	0.309123	-0.0950645	0.214401	-0.222335	0.592432	-0.0503692	0.285946	0.591184	-1.37517	0.281296	-0.753301	0.350004	0.46741	7.67064e-08	7.96153e-06	3	-0.0611406	1.50779	0.965689	1.21921	1.50648	0.385507	1.21529	0.593244
uc009cvo.3	Mgll	Mus musculus monoglyceride lipase (Mgll), transcript variant 3, mRNA. (from RefSeq NM_001166249)	-0.455746	-0.0286478	-0.158684	-0.511911	0.334186	0.703678	0.44785	-0.259859	0.103162	0.324327	0.631542	0.087182	-0.291508	-0.990514	3.50789e-06	3.50927e-05	7.74394e-08	8.02833e-06	4	-0.0565241	0.835169	1.07413	1.25208	1.54922	1.06229	0.817048	0.503298
uc291pwu.1	Rpl18	Rpl18 (from geneSymbol)	0.0149054	0.00976613	-0.0791465	0.227341	-0.394292	0.341581	0.202262	0.0844806	0.334139	-0.0639537	-0.886885	0.125754	0.170724	-0.125719	0.150871	0.245625	7.8879e-08	8.14938e-06	1	-0.0516371	1.06031	1.26063	0.956639	0.540781	1.09108	1.12562	0.916547
uc008zip.2	Ptpn11	Mus musculus protein tyrosine phosphatase, non-receptor type 11 (Ptpn11), transcript variant 2, mRNA. (from RefSeq NM_001109992)	-0.289696	-0.3712	0.2304	0.208834	0.079861	0.33062	0.160948	0.370623	0.0629368	0.192646	0.478499	-0.269953	0.112847	0.00484267	9.03307e-16	4.00399e-13	7.90684e-08	8.15783e-06	3	0.136063	1.29291	1.04459	1.14286	1.39329	0.829346	1.08136	1.00336
uc007xje.3	Adamts20	Mus musculus a disintegrin-like and metallopeptidase (reprolysin type) with thrombospondin type 1 motif, 20 (Adamts20), transcript variant 1, mRNA. (from RefSeq NM_177431)	0.246897	0.60616	0.763822	0.0992084	-0.293452	0.136945	-0.252713	-0.514532	0.106065	-0.83672	0.343826	-1.86077	-0.7607	-0.363259	0.191099	0.294904	7.91423e-08	8.15783e-06	3	-0.555156	0.70002	1.07629	0.559915	1.26912	0.275329	0.59021	0.777406
uc012bad.2	Trappc8	Mus musculus trafficking protein particle complex 8 (Trappc8), transcript variant 1, mRNA. (from RefSeq NM_177038)	-0.0250106	0.00157447	0.189288	0.238565	-0.0821817	-0.00841422	0.0207166	0.0492106	-0.0929813	-0.00287521	0.725172	-0.109581	0.314552	0.184017	5.49154e-05	0.000352428	7.93314e-08	8.16796e-06	3	0.152502	1.0347	0.937583	0.998009	1.6531	0.926857	1.24363	1.13604
uc290ozm.1	Prdx1	Prdx1 (from geneSymbol)	0.38514	0.285328	0.0386753	0.346477	-0.268385	0.289892	0.336852	-0.180172	0.0811711	-0.106538	0.311223	-0.102613	0.97949	0.29312	0.00155075	0.00583134	8.25868e-08	8.48369e-06	3	0.18224	0.882598	1.05788	0.928814	1.24076	0.931345	1.97177	1.22529
uc008vvd.1	Tardbp	Mus musculus TAR DNA binding protein (Tardbp), transcript variant 4, mRNA. (from RefSeq NM_001008546)	-0.0977167	-0.0376029	0.348012	0.218801	-0.0934615	0.077424	0.0222132	0.604343	-0.0909621	0.0090696	0.3322	-0.0612387	0.391186	0.165644	0.000204425	0.00106909	8.36798e-08	8.58616e-06	3	0.192892	1.52029	0.938896	1.00631	1.25893	0.958441	1.31147	1.12167
uc290jhz.1	Usp53	Usp53 (from geneSymbol)	-0.254352	-0.247386	1.10828	0.254068	-0.00225123	0.231655	0.214798	0.591911	0.27511	0.436615	1.00482	-1.05987	0.0432957	-0.145531	1.37858e-05	0.000109973	8.40919e-08	8.60879e-06	3	0.163764	1.50724	1.21009	1.35343	2.0067	0.479674	1.03047	0.904046
uc009dmn.2	Erc1	Mus musculus ELKS/RAB6-interacting/CAST family member 1 (Erc1), transcript variant 2, mRNA. (from RefSeq NM_178085)	-0.476885	-0.305749	1.09298	0.1892	-0.189799	0.346641	-0.0806956	0.855249	0.0604545	-0.0103414	0.714273	-1.25143	0.291151	-0.204683	4.05363e-05	0.000272533	8.40249e-08	8.60879e-06	3	0.0649531	1.80907	1.04279	0.992858	1.64066	0.420031	1.22362	0.867729
uc287ufl.1	Metap2	Metap2 (from geneSymbol)	-0.219048	-0.207218	0.580196	-0.225002	-0.323109	-0.0711304	0.0710035	0.0937053	-0.299915	-0.289153	1.60288	0.116969	0.0864319	-0.260829	0.00220743	0.00781714	8.56253e-08	8.75579e-06	3	0.150013	1.06711	0.8123	0.818383	3.0375	1.08445	1.06174	0.834608
uc291dlf.1	Cald1	Cald1 (from geneSymbol)	-0.0980183	-0.251212	-0.106068	0.325069	-0.212255	0.148007	-0.116676	0.602061	0.0707166	0.0270222	0.579053	-1.53324	0.00856084	-0.463637	0.713633	0.786546	8.58975e-08	8.76369e-06	3	-0.101351	1.51788	1.05024	1.01891	1.49387	0.345502	1.00595	0.725156
uc008dzh.1	AC113003.1	AC113003.1 (from geneSymbol)	0.35872	0.690596	-0.514707	-0.35215	-0.717982	-0.0157032	0.0453272	0.437191	-0.448366	-0.396601	-3.05934	1.05721	0.0449574	-0.872957	0.113353	0.196011	8.60898e-08	8.77335e-06	1	-0.462558	1.35397	0.732872	0.759646	0.119963	2.0809	1.03165	0.546026
uc007djp.2	Cd247	Mus musculus CD247 antigen (Cd247), transcript variant kappa, non-coding RNA. (from RefSeq NR_103716)	-0.175925	-0.0986075	-0.28751	0.146417	-0.0925519	-0.0420989	0.0749851	0.350502	0.0594841	-0.0445561	-2.32299	0.67686	-0.250918	0.013591	0.957025	0.969524	8.8211e-08	8.95905e-06	1	-0.216861	1.275	1.04209	0.969588	0.199853	1.59866	0.840362	1.00947
uc007ugh.2	Dleu2	Dleu2 (from geneSymbol)	0.752697	0.531941	0.187546	0.419192	0.0120488	-0.0992658	0.119237	-0.191525	0.0360342	0.0077761	0.25926	0.237503	0.62234	0.664014	3.06784e-05	0.000215133	8.90494e-08	9.034e-06	7	0.233629	0.87568	1.02529	1.0054	1.19686	1.17895	1.53937	1.58449
uc287hzy.1	Stat1	Stat1 (from geneSymbol)	0.851431	0.382952	0.213202	-0.991797	-0.321789	-0.890374	-0.412286	-0.402129	-0.449286	-0.017676	-0.296751	0.373608	1.45456	1.05765	0.000104668	0.000607217	9.6506e-08	9.75741e-06	7	0.245711	0.756741	0.732405	0.987823	0.814084	1.29559	2.74073	2.08153
uc289pgc.1	Rps14	Rps14 (from geneSymbol)	-0.0403048	0.22323	0.40423	0.194615	-0.143238	0.157212	0.132249	0.376023	0.133117	0.099788	0.0706412	0.524521	0.0570492	-0.21422	0.0610516	0.119705	9.83688e-08	9.92052e-06	1	0.14956	1.29776	1.09666	1.07162	1.05018	1.43846	1.04034	0.862012
uc288ykk.1	Efr3a	Efr3a (from geneSymbol)	0.0903171	0.122594	0.191317	0.257859	0.0162787	0.173025	0.0925262	-0.0124076	0.116658	-0.0616061	0.920619	-0.0407923	0.341716	0.267563	0.199235	0.304267	1.03593e-07	1.04037e-05	3	0.218821	0.991437	1.08422	0.958197	1.89293	0.972121	1.26726	1.20377
uc007ugg.1	Dleu2	Dleu2 (from geneSymbol)	0.737072	0.500996	0.180217	0.416449	0.0283779	-0.098723	0.11028	-0.215055	0.0368455	0.0176435	0.267043	0.235892	0.625988	0.655873	5.46341e-05	0.000350836	1.05054e-07	1.04918e-05	7	0.232033	0.861514	1.02587	1.0123	1.20334	1.17764	1.54327	1.57557
uc007yxr.3	Dlg1	Mus musculus discs large MAGUK scaffold protein 1 (Dlg1), transcript variant 3, mRNA. (from RefSeq NM_001252434)	-0.262111	-0.186574	0.659004	0.240334	0.0113095	0.170957	-0.0334965	0.321278	0.0164062	0.313476	0.302769	-0.680442	0.0740174	0.0604315	4.40539e-07	6.21221e-06	1.07697e-07	1.0732e-05	3	0.0582767	1.24944	1.01144	1.2427	1.23351	0.623974	1.05264	1.04278
uc288ixe.1	Serpina3h	Serpina3h (from geneSymbol)	0.56195	0.270154	-0.078799	-0.211533	-0.127922	1.03569	-0.0234115	-0.150873	0.213887	1.29288	1.12126	-0.705434	0.567005	-0.480619	0.00886754	0.0247978	1.08116e-07	1.07618e-05	5	0.265443	0.900706	1.15981	2.45016	2.17536	0.613258	1.48144	0.71667
uc011zqz.2	Snord72	Mus musculus small nucleolar RNA, C/D box 72 (Snord72), small nucleolar RNA. (from RefSeq NR_028091)	1.75042	0.695218	-0.777749	1.32296	0.666366	0.389481	0.194109	0.469617	-0.407283	0.569965	-1.86169	0.6925	-0.604135	-1.15375	0.000370118	0.00175588	1.10772e-07	1.10133e-05	1	-0.327826	1.38474	0.754042	1.48449	0.275153	1.61608	0.657866	0.449455
uc288hcy.1	Dhrs7	Dhrs7 (from geneSymbol)	0.0961569	0.196495	-0.488258	-0.104156	0.39431	0.493194	0.362981	-0.0657618	0.0872883	0.0667708	0.347995	0.818147	0.228998	0.125465	0.0253542	0.0587281	1.12679e-07	1.11559e-05	2	0.229843	0.955441	1.06237	1.04737	1.27279	1.76314	1.17202	1.09086
uc291pwx.1	Rpl18	Rpl18 (from geneSymbol)	0.00632932	-0.0774492	-0.124665	0.214639	-0.436278	0.389167	0.212761	0.00357243	0.334643	0.0308281	-0.988642	0.0801231	0.166018	-0.137392	0.115696	0.199232	1.12667e-07	1.11559e-05	1	-0.0729785	1.00248	1.26107	1.0216	0.503952	1.05711	1.12196	0.909161
uc289pgd.1	Rps14	Belongs to the ribosomal protein S11P family. (from UniProt P62264)	-0.0447589	0.118195	0.26745	0.220672	-0.123981	0.245266	0.122889	0.273805	0.0988935	0.160555	0.00469044	0.403063	0.0597375	-0.265165	0.236306	0.346985	1.12695e-07	1.11559e-05	1	0.105083	1.20899	1.07095	1.11772	1.00326	1.32231	1.04228	0.832103
uc007vje.1	Myo10	Mus musculus myosin X (Myo10), transcript variant 3, mRNA. (from RefSeq NM_001353142)	-0.58867	-0.765142	0.369254	-0.157264	-0.127618	0.389233	-0.154682	0.824955	-0.0112362	0.239745	0.635078	-1.11364	0.112885	-0.224048	6.87096e-07	8.94312e-06	1.15717e-07	1.14423e-05	3	0.0662483	1.77148	0.992242	1.18078	1.55302	0.462127	1.08139	0.85616
uc009eri.3	Kras	Kras (from geneSymbol)	-0.0481176	-0.152514	0.488659	0.519459	-0.191176	0.136365	-0.0532195	0.455748	-0.0755478	0.201493	0.34775	-1.20101	0.19771	-0.125787	0.0126397	0.0332373	1.16549e-07	1.15108e-05	3	-0.028521	1.37149	0.948982	1.14989	1.27257	0.43497	1.14688	0.916504
uc288rbo.1	Nr1d2	Nr1d2 (from geneSymbol)	1.62501	0.834648	-0.227992	0.0769764	0.432426	0.184627	1.20859	-0.137775	0.11666	-0.619682	1.04326	0.766406	0.160131	0.532538	0.000295349	0.00145534	1.18883e-07	1.17168e-05	5	0.265934	0.90892	1.08422	0.650814	2.06088	1.70103	1.11739	1.44647
uc008rol.3	Pdlim5	Mus musculus PDZ and LIM domain 5 (Pdlim5), transcript variant 1, mRNA. (from RefSeq NM_019808)	0.262813	0.00256483	0.321047	0.0586018	-0.186037	0.255794	0.104309	0.19664	0.112837	0.326831	0.575588	-0.508154	0.198767	-0.231017	0.000426753	0.00197819	1.25878e-07	1.23655e-05	3	0.0959275	1.14603	1.08135	1.25425	1.49028	0.703122	1.14772	0.852034
uc008vvb.2	Tardbp	Mus musculus TAR DNA binding protein (Tardbp), transcript variant 5, non-coding RNA. (from RefSeq NR_027864)	-0.092182	-0.0371578	0.344742	0.219332	-0.103321	0.0757918	0.0201907	0.594228	-0.0891997	0.00901412	0.323184	-0.0597377	0.393371	0.163302	0.00018834	0.000996616	1.26433e-07	1.23998e-05	3	0.190595	1.50966	0.940044	1.00627	1.25109	0.959439	1.31346	1.11985
uc288cju.1	Rnd2	Rnd2 (from geneSymbol)	-0.304991	0.296662	-0.603041	-0.427354	0.11518	0.753623	0.258835	0.407831	-0.501959	0.498094	-1.75419	0.685494	-0.313742	-0.21271	0.00203592	0.00730641	1.26503e-07	1.23998e-05	1	-0.170169	1.32669	0.706147	1.41235	0.296439	1.60825	0.804552	0.862914
uc290pqr.1	Macf1	The sequence shown here is derived from an Ensembl automatic analysis pipeline and should be considered as preliminary data. (from UniProt F6SHS0)	-0.561757	-0.922241	0.446287	0.00872892	-0.116259	0.0406864	-0.103308	0.24692	0.0655091	0.207227	0.633774	-1.03673	0.454794	0.0419874	1.88907e-12	2.13366e-10	1.27723e-07	1.25057e-05	3	0.0876396	1.18667	1.04645	1.15447	1.55162	0.48743	1.37059	1.02953
uc007ekk.4	Plagl1	Plagl1 (from geneSymbol)	0.387569	1.09341	-0.384778	-0.961873	-0.100267	-0.0192208	-0.301046	0.386264	0.305334	-0.935852	0.0966376	1.30359	-0.0385667	1.19095	7.29098e-05	0.000447342	1.31792e-07	1.288e-05	5	0.329765	1.307	1.2357	0.522734	1.06928	2.46843	0.973622	2.28302
uc008hdi.4	Cd274	Mus musculus CD274 antigen (Cd274), mRNA. (from RefSeq NM_021893)	0.15831	-0.913218	0.560815	-0.544583	0.732566	-0.670289	0.414343	0.146112	-0.00743457	0.3475	-1.37793	0.920025	2.62918	1.96478	0.0177142	0.043843	1.31832e-07	1.288e-05	1	0.660319	1.10658	0.99486	1.27235	0.384771	1.89215	6.18673	3.90353
uc009gvn.3	Nucb1	Mus musculus nucleobindin 1 (Nucb1), transcript variant 1, mRNA. (from RefSeq NM_001163662)	0.25928	0.236378	-0.609294	-0.560935	-0.0440212	0.210017	0.0454567	0.0463115	-0.236894	0.119692	0.270855	0.442104	-0.115063	-0.0930699	1.52458e-09	5.8134e-08	1.31988e-07	1.28812e-05	5	0.0619906	1.03262	0.84857	1.0865	1.20652	1.35858	0.923342	0.937526
uc292dve.1	Snord68	Mus musculus small nucleolar RNA, C/D box 68 (Snord68), small nucleolar RNA. (from RefSeq NR_028128)	-0.707235	-0.316313	-2.33431	0.221495	-0.358571	0.189628	-0.120725	0.0945234	-0.266252	0.204951	-0.812846	1.01737	-0.336985	-1.011	8.40319e-09	2.37774e-07	1.35183e-07	1.31787e-05	1	-0.158606	1.06771	0.831477	1.15265	0.569258	2.02422	0.791694	0.496201
uc007niw.2	Twist1	Mus musculus twist basic helix-loop-helix transcription factor 1 (Twist1), mRNA. (from RefSeq NM_011658)	0.44273	0.89237	-0.867712	-0.759622	0.207482	0.321198	-0.045356	-0.178114	0.0367067	-0.0454453	0.498093	1.04006	0.0287258	0.356816	1.24519e-07	2.2117e-06	1.35618e-07	1.32068e-05	5	0.24812	0.883858	1.02577	0.968991	1.41235	2.05631	1.02011	1.2806
uc012fvi.2	Fam196a	Mus musculus family with sequence similarity 196, member A (Fam196a), mRNA. (from RefSeq NM_001143802)	0.160952	0.491001	-1.1699	-0.300721	0.264565	-0.141477	-0.00404112	-0.990726	-0.23508	0.15564	-5.26312	1.07553	-1.01235	-0.765396	0.0883499	0.160863	1.38604e-07	1.34393e-05	1	-1.00507	0.503225	0.849638	1.11392	0.0260402	2.1075	0.495737	0.588292
uc292lek.1	Lamb2	Lamb2 (from geneSymbol)	-0.25577	0.610046	-0.769783	0.213944	0.757994	-0.131894	-0.557644	0.727351	-0.089223	-0.57726	-0.507161	0.675181	-0.202584	-0.385034	1.43889e-05	0.000113963	1.39594e-07	1.35208e-05	2	-0.051247	1.6556	0.940029	0.670236	0.703606	1.5968	0.868993	0.765761
uc008mgt.2	Mertk	Mus musculus MER proto-oncogene tyrosine kinase (Mertk), mRNA. (from RefSeq NM_008587)	1.12722	0.704426	-0.104356	0.188837	0.26082	0.0258525	0.344156	-0.349218	-0.507313	0.181744	0.13997	0.698011	0.969406	0.45045	0.000153439	0.000838032	1.40034e-07	1.35488e-05	7	0.22615	0.785009	0.703531	1.13425	1.10188	1.62227	1.95803	1.36647
uc008zio.3	Ptpn11	Mus musculus protein tyrosine phosphatase, non-receptor type 11 (Ptpn11), transcript variant 1, mRNA. (from RefSeq NM_011202)	-0.293313	-0.371153	0.232189	0.215512	0.0814101	0.33724	0.16265	0.363606	0.0687114	0.194897	0.474608	-0.282906	0.108883	0.0149244	4.07913e-16	2.01694e-13	1.40608e-07	1.35897e-05	3	0.134675	1.28664	1.04878	1.14464	1.38954	0.821934	1.07839	1.0104
uc291iie.1	Erc1	Erc1 (from geneSymbol)	-0.592842	-0.370278	1.07535	0.127273	-0.12699	0.169038	-0.0763423	0.72754	0.0200533	0.054634	0.436195	-1.30119	0.169063	-0.219862	1.39532e-05	0.000111169	1.41167e-07	1.36144e-05	3	-0.0162232	1.65581	1.014	1.0386	1.35303	0.405792	1.12433	0.858648
uc289wds.1	Prpf40a	Prpf40a (from geneSymbol)	-0.0817113	-0.113223	0.411796	0.342392	-0.026463	0.230366	0.13142	-0.0411522	0.0312864	0.156157	0.914684	-0.255743	0.459808	0.323204	0.000121309	0.000686913	1.4112e-07	1.36144e-05	3	0.226892	0.971878	1.02192	1.11432	1.88516	0.837556	1.37536	1.25111
uc289ehp.1	Kalrn	Promotes the exchange of GDP by GTP. Activates specific Rho GTPase family members, thereby inducing various signaling mechanisms that regulate neuronal shape, growth, and plasticity, through their effects on the actin cytoskeleton. Induces lamellipodia independent of its GEF activity (By similarity). (from UniProt A2CG49)	-0.437705	-0.382486	0.745201	-0.0151649	-0.0810552	0.00423957	-0.286464	1.02335	0.298468	-0.126426	0.768849	-1.81787	-0.167404	-0.581717	0.0355023	0.0772919	1.41572e-07	1.36388e-05	3	-0.0861067	2.03263	1.22984	0.916098	1.70391	0.28364	0.890444	0.668168
uc290quy.1	Clic4	Clic4 (from geneSymbol)	0.140946	-0.332682	-0.332435	0.253559	-0.0227555	0.397512	0.00893941	0.319394	-0.0996466	0.566462	0.657222	-0.719506	0.406733	-0.418166	0.000549114	0.00243713	1.42596e-07	1.37228e-05	3	0.101785	1.24781	0.933262	1.48089	1.57704	0.607305	1.32568	0.748375
uc291iic.1	Erc1	Erc1 (from geneSymbol)	-0.556542	-0.47414	1.00387	0.0372139	-0.0890315	0.379434	0.0253331	0.69584	0.0308539	0.243485	0.515803	-1.19118	0.0280142	-0.260046	1.51681e-06	1.73229e-05	1.43052e-07	1.3752e-05	3	0.00896654	1.61983	1.02162	1.18385	1.42979	0.437943	1.01961	0.835061
uc008vve.1	Tardbp	Mus musculus TAR DNA binding protein (Tardbp), transcript variant 2, mRNA. (from RefSeq NM_001008545)	-0.0919805	-0.0349079	0.347559	0.215195	-0.103468	0.0770855	0.0204857	0.594771	-0.086601	0.00937445	0.324299	-0.059943	0.393678	0.163024	0.000198218	0.00104131	1.44989e-07	1.39085e-05	3	0.191229	1.51023	0.941739	1.00652	1.25206	0.959302	1.31374	1.11963
uc007arv.3	Mgat4a	Mus musculus mannoside acetylglucosaminyltransferase 4, isoenzyme A (Mgat4a), transcript variant 1, mRNA. (from RefSeq NM_173870)	-0.150487	-0.417939	0.818655	0.151343	-0.183555	0.0250849	0.0457246	0.679029	0.0731876	0.210151	0.622643	-0.975044	0.250407	-0.295471	7.32178e-07	9.43586e-06	1.46256e-07	1.4015e-05	3	0.0807004	1.60106	1.05204	1.15681	1.53969	0.508724	1.18954	0.814806
uc290zdx.1	Ptpn11	Ptpn11 (from geneSymbol)	-0.289042	-0.36577	0.228937	0.210719	0.0769681	0.3232	0.159799	0.369523	0.054995	0.193687	0.469496	-0.266455	0.111915	0.00530807	1.36854e-15	5.52795e-13	1.47056e-07	1.40767e-05	3	0.134067	1.29193	1.03886	1.14368	1.38463	0.83136	1.08066	1.00369
uc007zax.3	Kalrn	Mus musculus kalirin, RhoGEF kinase (Kalrn), transcript variant 2, mRNA. (from RefSeq NM_001164268)	-0.436452	-0.381837	0.748965	-0.0143002	-0.0721881	0.00497229	-0.292435	1.01504	0.288658	-0.136422	0.772363	-1.81228	-0.17333	-0.581272	0.033514	0.0738414	1.52236e-07	1.45416e-05	3	-0.0896058	2.02096	1.2215	0.909773	1.70807	0.284741	0.886793	0.668374
uc287ysr.1	Aldh3a2	Belongs to the aldehyde dehydrogenase family. (from UniProt B1ATI0)	-0.0862749	-0.273215	0.2976	0.0297763	-0.0792583	0.441452	0.115792	0.253888	-0.0311163	0.393854	0.597342	-1.01762	0.0764818	-0.561859	0.0136238	0.0353636	1.52545e-07	1.45555e-05	3	-0.0412901	1.19242	0.978663	1.3139	1.51293	0.49393	1.05444	0.677429
uc287qqw.1	Rnu3a	Rnu3a (from geneSymbol)	0.516911	-0.262737	-1.05478	1.83979	1.40371	-0.100507	-0.785196	0.00891686	-0.380741	0.774351	-1.5161	0.795835	-0.437306	-0.509231	2.56687e-14	6.18892e-12	1.55057e-07	1.47796e-05	1	-0.180612	1.0062	0.768043	1.71042	0.349629	1.73608	0.738512	0.702597
uc057kin.2	Rnu3a	Rnu3a (from geneSymbol)	0.516775	-0.262671	-1.05478	1.83979	1.40371	-0.10059	-0.785196	0.00951582	-0.380615	0.774381	-1.51603	0.795835	-0.437404	-0.509231	2.57128e-14	6.18892e-12	1.55269e-07	1.47841e-05	1	-0.180506	1.00662	0.76811	1.71046	0.349648	1.73608	0.738462	0.702597
uc008tus.1	Angptl3	Angptl3 (from geneSymbol)	0.247355	-0.218957	0.358412	0.283068	0.0765485	-0.510946	-0.436439	0.510333	-0.051173	0.0551414	-2.62419	0.688774	-0.952093	-0.364758	0.36706	0.484561	1.57109e-07	1.49435e-05	1	-0.391138	1.42438	0.965151	1.03896	0.162196	1.61191	0.516882	0.776599
uc008mmb.4	Prn	Mus musculus prion protein readthrough transcript (Prn), transcript variant 1, mRNA. (from RefSeq NM_001278258)	-0.132206	0.655886	-0.504032	-0.0463633	0.344239	0.434523	0.283163	0.464468	0.0290383	0.455939	0.128691	-1.21433	-0.00234598	-0.855375	2.22195e-05	0.000164253	1.57758e-07	1.49894e-05	2	-0.141987	1.37981	1.02033	1.37168	1.0933	0.430974	0.998375	0.552722
uc008qqw.5	Man1a2	Mus musculus mannosidase, alpha, class 1A, member 2 (Man1a2), mRNA. (from RefSeq NM_010763)	0.037156	0.166248	0.35393	0.124116	-0.0180458	0.120923	0.157536	0.3361	0.0962933	0.0402357	0.579959	-0.49484	0.177231	0.051219	0.00813607	0.0230859	1.60629e-07	1.52139e-05	3	0.112314	1.26234	1.06902	1.02828	1.49481	0.70964	1.13071	1.03614
uc287ujx.1	Dcn	Dcn (from geneSymbol)	1.06992	1.15506	-0.28942	0.310559	0.420774	0.498653	0.150769	-0.240007	-0.0226217	0.356815	1.16009	0.813792	-0.0616405	0.000177501	5.26806e-07	7.18754e-06	1.6141e-07	1.52718e-05	5	0.286659	0.846741	0.984442	1.2806	2.23472	1.75783	0.958174	1.00012
uc007rev.2	Ahrr	Mus musculus aryl-hydrocarbon receptor repressor (Ahrr), transcript variant 1, mRNA. (from RefSeq NM_009644)	1.52193	1.66012	-0.549864	0.075219	0.331315	0.721745	0.0523629	-0.961168	0.16603	-0.253439	0.879243	0.868775	0.308523	1.41562	0.037822	0.0813715	1.61894e-07	1.53014e-05	5	0.346227	0.513641	1.12197	0.838895	1.83941	1.82611	1.23844	2.66775
uc007zaw.1	Kalrn	Promotes the exchange of GDP by GTP. Activates specific Rho GTPase family members, thereby inducing various signaling mechanisms that regulate neuronal shape, growth, and plasticity, through their effects on the actin cytoskeleton. Induces lamellipodia independent of its GEF activity (By similarity). (from UniProt A2CG49)	-0.517364	-0.532989	1.08588	0.0855235	-0.0146079	0.13404	-0.303671	1.0398	0.189944	-0.341307	0.743722	-2.00882	-0.190926	-0.62049	0.00257156	0.00887167	1.62197e-07	1.5314e-05	3	-0.169725	2.05595	1.14072	0.789326	1.67449	0.248476	0.876043	0.65045
uc007waj.2	Phf20l1	Mus musculus PHD finger protein 20-like 1 (Phf20l1), mRNA. (from RefSeq NM_001081409)	0.0371138	0.0109321	0.575992	0.314094	-0.0341526	-0.0199831	0.00509661	0.165479	0.0598274	0.115987	0.51352	-0.438703	0.374968	0.0357717	3.55828e-05	0.000244366	1.63932e-07	1.54615e-05	3	0.118121	1.12154	1.04234	1.08372	1.42753	0.737797	1.29681	1.0251
uc008ykx.3	Gbp4	Gbp4 (from geneSymbol)	2.4612	1.03979	1.2426	-1.18943	-0.32782	-0.645352	-0.423223	-0.170614	-0.673537	0.649543	0.107109	0.421468	2.13995	1.76909	3.74735e-07	5.44836e-06	1.65206e-07	1.55491e-05	7	0.606145	0.888465	0.626968	1.56867	1.07707	1.33929	4.40748	3.4084
uc288ylc.1	Phf20l1	Phf20l1 (from geneSymbol)	0.0320366	0.0080197	0.57243	0.315885	-0.0319577	-0.000240511	0.00898554	0.15939	0.0606974	0.13471	0.528121	-0.43004	0.372256	0.0466726	4.31861e-05	0.000287577	1.65193e-07	1.55491e-05	3	0.124544	1.11681	1.04297	1.09787	1.44205	0.742241	1.29438	1.03288
uc008sbr.2	Ripk2	Mus musculus receptor (TNFRSF)-interacting serine-threonine kinase 2 (Ripk2), transcript variant 1, mRNA. (from RefSeq NM_138952)	-0.10593	-0.204508	0.256574	0.0389232	-0.315931	-0.134818	0.237677	0.347116	-0.10762	0.227045	0.367869	-0.928521	0.742932	0.018369	0.0440505	0.0920241	1.6549e-07	1.55595e-05	3	0.0953128	1.27202	0.928118	1.17044	1.29045	0.525397	1.67357	1.01281
uc007htj.3	Tug1	Mus musculus taurine upregulated gene 1 (Tug1), transcript variant c, long non-coding RNA. (from RefSeq NR_110490)	0.0741269	-0.0328721	0.66069	0.0620282	-0.0555989	-0.0136902	0.0412812	0.154894	0.10934	0.0436167	0.763651	-0.379367	0.253349	0.157747	1.87858e-09	6.88867e-08	1.65704e-07	1.55634e-05	3	0.157604	1.11334	1.07873	1.03069	1.69778	0.768775	1.19197	1.11554
uc008yky.2	Gbp4	Mus musculus guanylate binding protein 4 (Gbp4), transcript variant 2, mRNA. (from RefSeq NM_008620)	2.46257	1.04363	1.24364	-1.1961	-0.329159	-0.646729	-0.43058	-0.175357	-0.668589	0.653386	0.108359	0.422299	2.14047	1.76663	3.39391e-07	5.03164e-06	1.66664e-07	1.56372e-05	7	0.606744	0.885548	0.629122	1.57286	1.078	1.34006	4.40907	3.40259
uc007xjf.3	Adamts20	Mus musculus a disintegrin-like and metallopeptidase (reprolysin type) with thrombospondin type 1 motif, 20 (Adamts20), transcript variant 2, mRNA. (from RefSeq NM_001164785)	0.278302	0.644207	1.11509	0.241765	-0.428385	0.315142	-0.10729	0.0273961	-0.0135544	-0.762787	0.334577	-2.16559	-0.553785	-0.582446	0.102935	0.181613	1.6946e-07	1.5883e-05	3	-0.530884	1.01917	0.990649	0.589357	1.26101	0.222891	0.681231	0.667831
uc007djr.2	Cd247	Mus musculus CD247 antigen (Cd247), transcript variant iota, mRNA. (from RefSeq NM_001113392)	-0.0834037	-0.233393	-0.201271	0.0770423	-0.149439	-0.0614551	0.137301	0.399535	0.0565139	-0.0829322	-3.04177	0.566326	-0.267782	0.19707	0.972628	0.980797	1.69889e-07	1.59065e-05	1	-0.310434	1.31908	1.03995	0.944137	0.121433	1.48075	0.830596	1.14637
uc009lwg.4	Csgalnact1	Mus musculus chondroitin sulfate N-acetylgalactosaminyltransferase 1 (Csgalnact1), transcript variant 1, mRNA. (from RefSeq NM_001252623)	-0.0468081	-0.158005	-0.436151	0.310487	-0.174572	0.0123418	-0.243292	0.201703	0.0602585	0.0164205	1.04593	0.527899	0.13444	-0.495115	0.0361023	0.0783259	1.70701e-07	1.5966e-05	5	0.213076	1.15006	1.04265	1.01145	2.06469	1.44183	1.09767	0.709505
uc289ehr.1	Kalrn	Contains 1 CRAL-TRIO domain. (from UniProt B1B1A7)	-0.475101	-0.329638	0.709201	-0.0425028	-0.0754252	-0.0618059	-0.299892	1.38472	0.248305	-0.161	0.805577	-1.79195	-0.141696	-0.547843	0.0315633	0.0702842	1.70884e-07	1.59664e-05	3	-0.0291266	2.61122	1.18781	0.894405	1.74785	0.288781	0.906453	0.684042
uc290cyt.1	Pmepa1	Pmepa1 (from geneSymbol)	0.0354606	-0.421538	-0.902632	-0.361057	0.134505	0.508664	0.115391	0.46763	-0.213003	0.287298	0.0954098	-0.736157	-0.605874	-1.21712	0.000935805	0.00381722	1.72692e-07	1.61187e-05	4	-0.274545	1.38284	0.86274	1.22035	1.06837	0.600336	0.657073	0.430141
uc290ubl.1	Agbl5	Mus musculus ATP/GTP binding protein-like 5 (Agbl5), transcript variant 7, non-coding RNA. (from RefSeq NR_122116)	0.00899032	0.212289	-0.217159	-0.12741	-0.398228	0.40353	0.50273	0.61508	-0.223869	-0.143813	-1.15197	0.359247	-0.438083	-0.452118	0.0402982	0.0856552	1.75346e-07	1.63324e-05	1	-0.205075	1.53164	0.856266	0.905124	0.45001	1.28276	0.738115	0.730969
uc289eak.1	Dlg1	Contains 1 SH3 domain. (from UniProt E9Q9H0)	-0.324066	-0.155859	0.628937	0.231807	0.0788905	0.15097	-0.0359206	0.30996	0.0226461	0.284837	0.323551	-0.665606	0.0523577	0.0409701	2.46124e-06	2.60347e-05	1.76189e-07	1.6394e-05	3	0.0526738	1.23967	1.01582	1.21827	1.25141	0.630424	1.03696	1.02881
uc288dwd.1	Snhg20	Snhg20 (from geneSymbol)	-0.298832	-0.580778	-0.658712	1.01186	0.842333	-0.131259	-0.261412	0.185238	-0.416893	0.727058	-0.905441	0.705279	0.383399	-0.30048	7.59824e-14	1.45855e-11	1.77041e-07	1.64453e-05	1	0.0540228	1.137	0.749036	1.65526	0.533869	1.63046	1.30441	0.811982
uc012esu.2	Ncapd2	Ncapd2 (from geneSymbol)	-0.0324592	-0.104977	-0.515754	1.07229	0.726187	0.162895	0.179661	-0.0628812	-0.0109547	0.0324858	-1.29148	0.378441	-0.0306885	-0.446803	1.12879e-13	1.98534e-11	1.77106e-07	1.64453e-05	1	-0.204554	0.95735	0.992436	1.02277	0.408532	1.29994	0.978953	0.733667
uc009tre.3	Tmem47	Mus musculus transmembrane protein 47 (Tmem47), mRNA. (from RefSeq NM_138751)	0.928731	0.883915	-0.358809	0.053811	-0.045825	0.120641	0.137822	-0.096837	0.125912	0.316448	0.790774	0.66515	0.165343	0.134661	2.62649e-08	6.13522e-07	1.78245e-07	1.6534e-05	5	0.300207	0.935081	1.0912	1.24526	1.73	1.58573	1.12143	1.09783
uc288dwc.1	Snhg20	Snhg20 (from geneSymbol)	-0.317317	-0.624446	-0.716386	1.13452	0.970363	-0.151978	-0.305631	0.211938	-0.436489	0.742166	-1.21548	0.760962	0.358062	-0.363513	1.60474e-14	4.2612e-12	1.79239e-07	1.6609e-05	1	0.0082354	1.15824	0.738931	1.67269	0.43063	1.69462	1.2817	0.77727
uc007oxa.3	Serpina3g	Mus musculus serine (or cysteine) peptidase inhibitor, clade A, member 3G (Serpina3g), transcript variant 1, mRNA. (from RefSeq NM_009251)	1.28189	1.27157	-0.014147	-0.814862	-0.411641	-0.491102	0.254942	-0.412361	-0.252867	1.02553	1.40195	0.417008	2.055	1.44581	0.000119405	0.000678267	1.81868e-07	1.68353e-05	7	0.811438	0.751393	0.839227	2.03571	2.64259	1.33516	4.15543	2.72415
uc008fay.3	Rps14	Mus musculus ribosomal protein S14 (Rps14), mRNA. (from RefSeq NM_020600)	0.00332067	0.212443	0.408144	0.2498	-0.129712	0.259109	0.182255	0.350731	0.11509	0.139257	0.0817554	0.486913	0.0894354	-0.218674	0.0748556	0.140821	1.86859e-07	1.72795e-05	1	0.149215	1.27521	1.08304	1.10134	1.0583	1.40144	1.06395	0.859355
uc008oib.3	Psma7	Mus musculus proteasome (prosome, macropain) subunit, alpha type 7 (Psma7), transcript variant 1, mRNA. (from RefSeq NM_011969)	0.165164	0.0817122	0.208904	0.140684	-0.261617	0.249719	0.117595	0.137934	0.0646264	0.0207745	0.929653	-0.114892	0.710161	0.119139	0.0111219	0.029885	1.96243e-07	1.81099e-05	3	0.266771	1.10033	1.04581	1.0145	1.90482	0.923451	1.63599	1.08609
uc291pwy.1	Rpl18	Rpl18 (from geneSymbol)	0.0156016	-0.0708125	-0.122002	0.213584	-0.418	0.395761	0.22277	-0.00364011	0.333959	0.0369826	-0.98164	0.0779769	0.162089	-0.129477	0.120418	0.20552	1.97119e-07	1.81554e-05	1	-0.0719642	0.99748	1.26047	1.02597	0.506404	1.05554	1.11891	0.914163
uc292fln.1	Zbtb44	Nucleus (By similarity). (from UniProt Q8R0A2)	0.174129	0.0846496	0.948861	0.454255	-0.0906214	0.405598	0.218787	0.723852	0.0518471	-0.301429	0.554291	-1.34579	0.263042	-0.277941	0.0145663	0.0373484	1.97508e-07	1.81708e-05	3	-0.0474474	1.65159	1.03659	0.811448	1.46845	0.393437	1.20001	0.824767
uc287nlo.1	Cd247	The sequence shown here is derived from an Ensembl automatic analysis pipeline and should be considered as preliminary data. (from UniProt J3QMU3)	-0.0424448	-0.172214	-0.249943	0.130737	-0.130038	-0.0853404	0.131136	0.41193	0.0541909	-0.0477556	-2.26819	0.684115	-0.249619	0.154536	0.953512	0.966864	1.99541e-07	1.8339e-05	1	-0.180113	1.33046	1.03828	0.96744	0.20759	1.60672	0.841119	1.11306
uc008das.2	Chaf1a	Mus musculus chromatin assembly factor 1, subunit A (p150) (Chaf1a), mRNA. (from RefSeq NM_013733)	-0.267355	-0.0974443	-0.465215	-0.222216	-0.216971	0.279593	0.0953233	0.231071	0.0130729	-0.249165	-0.10188	0.925965	-0.127579	-0.212626	0.00899768	0.0250997	2.00805e-07	1.84176e-05	2	0.0684085	1.17371	1.0091	0.841383	0.931818	1.89996	0.915366	0.862965
uc007kez.3	Rflnb	Mus musculus refilin B (Rflnb), mRNA. (from RefSeq NM_029658)	0.098336	0.194189	-0.0376046	0.167394	0.163824	0.339486	0.109378	0.137569	0.0184045	0.416724	0.476822	-1.29851	-0.135985	-0.627626	0.972614	0.980793	2.00723e-07	1.84176e-05	4	-0.144657	1.10005	1.01284	1.33489	1.39167	0.406546	0.910049	0.647241
uc007ott.3	Trip11	Mus musculus thyroid hormone receptor interactor 11 (Trip11), mRNA. (from RefSeq NM_028446)	-0.0270317	-0.15067	0.226037	0.188924	0.152723	0.0488072	-0.00987967	0.065692	0.0341006	0.166053	0.743626	-0.223356	0.268308	0.317308	0.00198156	0.00714746	2.01801e-07	1.849e-05	3	0.195962	1.04659	1.02392	1.12198	1.67438	0.856571	1.20439	1.246
uc007bah.2	Rftn2	Rftn2 (from geneSymbol)	1.32806	1.26663	-0.685763	0.00707935	0.258305	0.14115	0.223269	0.528026	0.688913	-0.309438	0.410194	0.958002	-0.324082	0.409618	2.63458e-05	0.000189504	2.02928e-07	1.85743e-05	5	0.337319	1.44196	1.61207	0.806956	1.32886	1.94262	0.798807	1.32833
uc289ehs.1	Kalrn	The sequence shown here is derived from an Ensembl automatic analysis pipeline and should be considered as preliminary data. (from UniProt D3Z560)	-0.574294	-0.627658	0.965173	0.0921853	-0.0359251	0.105091	-0.318439	0.779446	0.254938	-0.374955	1.06709	-2.02369	-0.1784	-0.662544	0.0043906	0.0138198	2.03778e-07	1.86331e-05	3	-0.162588	1.71647	1.19328	0.77113	2.0952	0.245928	0.883682	0.631763
uc292pzx.1	Atrx	Atrx (from geneSymbol)	0.204565	0.462978	0.386491	0.34005	0.0779879	-0.309297	-0.148574	0.175713	0.125759	0.0163306	0.452787	-0.235737	0.553841	0.362765	1.37434e-09	5.31492e-08	2.04665e-07	1.86852e-05	6	0.207351	1.12952	1.09108	1.01138	1.36868	0.849251	1.46799	1.28589
uc289xjr.1	Itgav	Membrane; Single-pass type I membrane protein (By similarity). (from UniProt F6RWM8)	0.21902	0.252115	-1.15991	-0.0267661	0.0526928	-0.186646	0.0813449	0.22761	0.173403	0.0419198	-0.0895329	-0.181758	-0.660196	-0.748215	4.28112e-07	6.06766e-06	2.04763e-07	1.86852e-05	2	-0.176681	1.17089	1.12772	1.02948	0.939827	0.881628	0.632792	0.59534
uc289zyg.1	Serinc4	The sequence shown here is derived from an Ensembl automatic analysis pipeline and should be considered as preliminary data. (from UniProt F7C9Q7)	-0.36073	-0.0557055	-0.110492	-0.3367	-0.0435509	0.218809	-0.339412	0.657704	-0.0560123	0.947786	-2.35706	1.41033	-1.13682	-0.190899	0.773807	0.833404	2.06933e-07	1.88641e-05	1	-0.103568	1.57757	0.961919	1.92891	0.195188	2.65798	0.454761	0.876059
uc290ozl.1	Prdx1	Prdx1 (from geneSymbol)	0.100918	0.346173	0.0475695	0.311844	-0.295108	0.13393	0.294513	0.178384	-0.0179579	0.0151752	0.758535	-0.166103	1.09534	0.160931	0.00991605	0.0271522	2.10002e-07	1.91245e-05	3	0.289187	1.13162	0.98763	1.01057	1.69177	0.891247	2.13664	1.11801
uc008rez.2	Usp53	Mus musculus ubiquitin specific peptidase 53 (Usp53), mRNA. (from RefSeq NM_133857)	-0.120481	-0.184116	1.23398	0.120931	0.0437203	0.290312	0.360416	0.223135	0.209555	0.0139013	0.909919	-0.979427	0.339027	-0.236395	2.97302e-07	4.51724e-06	2.10408e-07	1.9142e-05	3	0.0685308	1.16727	1.15633	1.00968	1.87894	0.507181	1.2649	0.848864
uc291pum.1	Nucb1	Nucb1 (from geneSymbol)	0.144257	0.0618139	-0.751519	-0.548419	-0.0723653	-0.000220918	-0.166697	-0.0389708	-0.207142	0.208656	0.562461	0.501691	-0.180471	-0.174354	0.000328387	0.0015889	2.12744e-07	1.93154e-05	5	0.0959816	0.973349	0.866251	1.15561	1.47679	1.41587	0.882415	0.886165
uc288yld.1	Phf20l1	Phf20l1 (from geneSymbol)	0.0287637	0.00473088	0.572631	0.314429	-0.0333236	-7.42163e-05	0.00903534	0.159586	0.0587205	0.141554	0.530556	-0.427113	0.371264	0.0471519	4.16903e-05	0.000278973	2.13786e-07	1.9386e-05	3	0.12596	1.11697	1.04154	1.10309	1.44449	0.743749	1.29349	1.03322
uc288lnw.1	Cmah	Cmah (from geneSymbol)	-0.237864	0.0669833	1.05204	0.592929	-0.0144941	0.465527	-0.416882	-0.14072	0.312467	0.959344	0.377655	-2.24457	-0.358215	-0.882425	0.104231	0.183459	2.13952e-07	1.9386e-05	3	-0.282352	0.907067	1.24183	1.94443	1.29923	0.211016	0.780129	0.542455
uc007zav.2	Kalrn	Promotes the exchange of GDP by GTP. Activates specific Rho GTPase family members, thereby inducing various signaling mechanisms that regulate neuronal shape, growth, and plasticity, through their effects on the actin cytoskeleton. Induces lamellipodia independent of its GEF activity (By similarity). (from UniProt A2CG49)	-0.506782	-0.569756	1.06353	0.0750013	-0.018637	0.121878	-0.316477	1.0218	0.187859	-0.371126	0.738934	-2.0012	-0.188152	-0.616155	0.00283654	0.00962591	2.14348e-07	1.94023e-05	3	-0.175435	2.03045	1.13907	0.773179	1.66894	0.249792	0.87773	0.652407
uc287hkv.1	Mgat4a	Glycosyltransferase that participates in the transfer of N-acetylglucosamine (GlcNAc) to the core mannose residues of N- linked glycans. Catalyzes the formation of the GlcNAcbeta1-4 branch on the GlcNAcbeta1-2Manalpha1-3 arm of the core structure of N-linked glycans. Essential for the production of tri- and tetra-antennary N-linked sugar chains. Involved in glucose transport by mediating SLC2A2/G…	-0.151272	-0.418028	0.810174	0.154382	-0.195258	0.0112634	0.0691486	0.676501	0.0789718	0.232779	0.601109	-0.987939	0.24373	-0.303508	8.14124e-07	1.02834e-05	2.19474e-07	1.97865e-05	3	0.0773779	1.59826	1.05626	1.1751	1.51688	0.504198	1.18405	0.81028
uc287uzp.1	Cnot2	The sequence shown here is derived from an Ensembl automatic analysis pipeline and should be considered as preliminary data. (from UniProt E9Q8R6)	-0.0546355	-0.068757	0.62097	0.0580762	-0.0517798	0.0409281	0.0935516	-0.189601	-0.0496037	0.0749274	1.2876	-0.210332	0.243384	0.283996	0.000115811	0.000661003	2.19324e-07	1.97865e-05	3	0.205768	0.876848	0.966202	1.05331	2.44122	0.864338	1.18377	1.21756
uc288lnv.1	Cmah	Catalyzes the conversion of CMP-N-acetylneuraminic acid (CMP-Neu5Ac) into its hydroxylated derivative CMP-N- glycolylneuraminic acid (CMP-Neu5Gc), a sialic acid abundantly expressed at the surface of many cells, except in brain. (from UniProt Q61419)	-0.253811	-0.0526739	1.23379	0.592534	-0.0105841	0.42258	-0.509242	0.222215	0.281268	0.77656	0.109041	-2.27066	-0.155659	-0.988357	0.0207089	0.0498399	2.19045e-07	1.97865e-05	3	-0.28937	1.16652	1.21526	1.71304	1.07851	0.207235	0.897722	0.504052
uc288kif.1	Fam208b	Fam208b (from geneSymbol)	0.135748	0.181305	0.502166	0.10653	-0.0762201	-0.174827	-0.131381	0.422212	-0.200582	0.231521	0.67557	-0.253415	0.20814	0.347718	1.22704e-05	9.96775e-05	2.2007e-07	1.98205e-05	6	0.204452	1.33998	0.870199	1.17407	1.59723	0.838908	1.1552	1.27255
uc288xgm.1	Myo10	The sequence shown here is derived from an Ensembl automatic analysis pipeline and should be considered as preliminary data. (from UniProt D3YXW4)	-0.47704	-0.369571	0.554409	-0.0907479	-0.023129	0.27334	-0.094713	1.08134	-0.0304846	0.314919	0.189133	-0.980117	0.610676	0.0737104	0.00357793	0.0116671	2.20539e-07	1.98427e-05	3	0.179883	2.116	0.979091	1.24394	1.14008	0.506939	1.52697	1.05242
uc011wul.2	Scarna3a	Mus musculus small Cajal body-specific RNA 3A (Scarna3a), guide RNA. (from RefSeq NR_028518)	-1.10746	-1.28391	-2.22573	0.338805	-0.0170784	0.220466	-0.13999	0.18612	-0.231169	-0.0341006	-2.12522	0.671812	-0.211065	-0.757455	5.96451e-23	1.89528e-19	2.21804e-07	1.99367e-05	1	-0.357298	1.1377	0.851944	0.97664	0.229215	1.59307	0.863899	0.591539
uc007eil.3	Ginm1	Ginm1 (from geneSymbol)	0.0136225	0.0594062	-0.00403939	0.215337	0.077704	0.282899	0.218193	-0.202381	0.186916	0.112123	0.66481	-0.1332	0.103214	-0.119055	0.738343	0.805926	2.31374e-07	2.0776e-05	4	0.0874894	0.869115	1.13833	1.08082	1.58536	0.911806	1.07416	0.920791
uc007ekm.3	Plagl1	Mus musculus pleiomorphic adenoma gene-like 1 (Plagl1), transcript variant 1, mRNA. (from RefSeq NM_009538)	0.532186	1.24575	-0.421775	-1.02749	-0.101755	-0.0189311	-0.156531	0.443917	0.288938	-0.820445	-0.0453492	1.30555	-0.0243481	1.19703	7.33524e-07	9.45065e-06	2.31824e-07	2.07957e-05	5	0.335042	1.36029	1.22174	0.566267	0.969055	2.47178	0.983265	2.29267
uc290pqs.1	Macf1	The sequence shown here is derived from an Ensembl automatic analysis pipeline and should be considered as preliminary data. (from UniProt F6XCT0)	-0.584818	-0.941837	0.402568	-0.0087212	-0.120145	0.0477372	-0.121128	0.234535	0.0582421	0.212951	0.660664	-1.01574	0.45228	0.0367739	2.05461e-12	2.28811e-10	2.32272e-07	2.08151e-05	3	0.0913871	1.17653	1.0412	1.15906	1.58081	0.494576	1.3682	1.02582
uc009klf.2	Rplp2	Mus musculus ribosomal protein, large P2 (Rplp2), transcript variant 1, mRNA. (from RefSeq NM_026020)	0.0283924	0.505689	0.0965717	0.301807	-0.191967	0.315049	-0.0545393	0.482439	-0.0558723	0.201312	1.01935	0.295646	0.0940176	-0.326406	0.0242084	0.0565497	2.351e-07	2.10266e-05	6	0.244355	1.3971	0.962013	1.14974	2.02701	1.22743	1.06734	0.797521
uc288ngt.1	Hnrnpk	Hnrnpk (from geneSymbol)	0.328384	0.399166	0.363553	0.149847	-0.225266	0.198958	0.150493	0.313421	0.0355116	0.164032	1.27252	0.0229007	0.273183	0.0474485	0.00601757	0.0179775	2.42933e-07	2.16625e-05	6	0.304145	1.24265	1.02492	1.12041	2.41583	1.016	1.20847	1.03344
uc007ywy.2	Fam43a	Mus musculus family with sequence similarity 43, member A (Fam43a), mRNA. (from RefSeq NM_177632)	0.0823969	0.109005	-0.439172	-0.386818	-0.105597	0.284857	0.0842587	0.314711	-0.208708	0.00323264	0.105351	0.705607	-0.119305	-0.355561	0.00044837	0.00206086	2.4594e-07	2.19089e-05	2	0.0636183	1.24376	0.865312	1.00224	1.07576	1.63083	0.920631	0.781566
uc009bta.2	Cul1	Mus musculus cullin 1 (Cul1), transcript variant 1, mRNA. (from RefSeq NM_012042)	0.0625867	0.0386216	0.294354	0.2218	-0.0251207	0.0694361	0.0854282	0.235828	0.0779894	-0.0797747	0.882457	-0.159965	0.433806	0.0981406	0.00106098	0.00424416	2.51698e-07	2.23996e-05	3	0.21264	1.17758	1.05555	0.946205	1.84351	0.895047	1.35079	1.07039
uc009iqe.2	Il18bp	Binds to IL-18 and inhibits its activity. Functions as an inhibitor of the early TH1 cytokine response (By similarity). (from UniProt Q9Z0M9)	1.15378	-0.0693706	0.678362	-1.05776	-0.463281	-0.738906	-0.408357	0.0453315	-0.541157	0.235815	0.384794	1.07684	1.74592	1.47149	3.18305e-05	0.000221889	2.55695e-07	2.27228e-05	7	0.631291	1.03192	0.68722	1.17757	1.30567	2.10941	3.35409	2.77307
uc291pun.1	Nucb1	Nucb1 (from geneSymbol)	0.0296076	0.0954747	-0.620924	-0.482229	-0.118884	-0.109238	-0.107787	0.0952864	-0.20764	0.285736	0.595616	0.218469	-0.288325	-0.205908	0.0304707	0.068294	2.55835e-07	2.27228e-05	5	0.070462	1.06828	0.865953	1.21903	1.51112	1.1635	0.818852	0.866993
uc007htl.2	Tug1	Mus musculus taurine upregulated gene 1 (Tug1), transcript variant b, long non-coding RNA. (from RefSeq NR_002322)	0.0861858	-0.0294005	0.656806	0.0652878	-0.0493448	-0.00845233	0.0307275	0.179257	0.110751	0.0607113	0.738855	-0.340391	0.258326	0.178969	1.14769e-09	4.5777e-08	2.58562e-07	2.29227e-05	3	0.169497	1.1323	1.07979	1.04298	1.66885	0.789827	1.19609	1.13207
uc009gmt.3	Etfb	Mus musculus electron transferring flavoprotein, beta polypeptide (Etfb), transcript variant 2, non-coding RNA. (from RefSeq NR_075104)	0.0182175	0.203372	-0.097737	0.208314	0.253617	0.40569	0.324393	0.247183	0.0630755	-0.0407852	0.353441	0.535202	0.00172613	-0.0638952	0.117887	0.202088	2.58596e-07	2.29227e-05	2	0.156564	1.18689	1.04469	0.972126	1.2776	1.44914	1.0012	0.956678
uc288xgk.1	Myo10	The sequence shown here is derived from an Ensembl automatic analysis pipeline and should be considered as preliminary data. (from UniProt D3Z0V4)	-0.62146	-0.633795	1.05565	-0.25351	-0.286436	0.526597	-0.0998989	1.32954	0.0493773	0.750973	0.688947	-1.61288	0.323633	-0.0908403	3.14319e-05	0.000219597	2.6035e-07	2.30555e-05	3	0.205535	2.51322	1.03482	1.68293	1.61211	0.326944	1.25148	0.938976
uc287yst.1	Aldh3a2	Belongs to the aldehyde dehydrogenase family. (from UniProt B1AV77)	-0.0838	-0.22987	0.362041	0.050586	-0.0971542	0.456721	0.130395	0.282733	-0.0713543	0.359971	0.519544	-0.988668	0.113633	-0.550366	0.0108617	0.0293064	2.61014e-07	2.30915e-05	3	-0.0477866	1.2165	0.951744	1.2834	1.4335	0.503943	1.08195	0.682847
uc007ppl.1	Gpr141	Mus musculus G protein-coupled receptor 141 (Gpr141), mRNA. (from RefSeq NM_181754)	1.90329	0.284713	-0.051197	0.184077	0.00195064	-0.564699	-0.162952	-0.520719	-0.188027	-0.00264534	0.24645	0.371444	2.41102	1.29516	0.000168017	0.00090564	2.62395e-07	2.31908e-05	7	0.516098	0.697024	0.877805	0.998168	1.18628	1.29365	5.3185	2.45404
uc009pvq.3	Edc3	The sequence shown here is derived from an Ensembl automatic analysis pipeline and should be considered as preliminary data. (from UniProt D6RCX6)	-0.445849	-0.263796	-0.219236	0.219615	-0.104225	0.329853	0.135487	0.523557	0.135462	0.280593	-0.104477	0.0247367	-0.0688329	-0.257304	9.29657e-08	1.74901e-06	2.65945e-07	2.34815e-05	4	0.076248	1.4375	1.09844	1.21469	0.930142	1.01729	0.953409	0.83665
uc290eup.1	Fat4	Fat4 (from geneSymbol)	0.631189	0.795979	-1.05699	-0.513996	0.818816	-0.144417	-0.202138	0.400944	0.0415183	-0.443434	0.414985	0.5521	-0.105592	0.870019	7.34078e-09	2.13088e-07	2.66449e-07	2.34889e-05	5	0.24722	1.32037	1.0292	0.735382	1.33329	1.46622	0.929423	1.82769
uc007jhf.3	Aldh3a2	Mus musculus aldehyde dehydrogenase family 3, subfamily A2 (Aldh3a2), transcript variant 2, mRNA. (from RefSeq NM_007437)	-0.0343242	-0.231044	0.329577	0.0989043	-0.0981238	0.393782	0.188074	0.177499	-0.0118631	0.20823	0.562024	-0.974161	0.178542	-0.51668	0.00686906	0.0200517	2.66551e-07	2.34889e-05	3	-0.0537728	1.13092	0.991811	1.15527	1.47634	0.509036	1.13174	0.698979
uc007htk.3	Tug1	Mus musculus taurine upregulated gene 1 (Tug1), transcript variant a, long non-coding RNA. (from RefSeq NR_002321)	0.0526688	-0.0407349	0.634058	0.0274271	-0.0554589	-0.0179778	0.0460608	0.159996	0.119433	0.0539944	0.798835	-0.372734	0.234774	0.158082	5.27165e-09	1.60836e-07	2.7071e-07	2.37854e-05	3	0.164626	1.11728	1.08631	1.03814	1.7397	0.772318	1.17672	1.1158
uc287rns.1	Sar1a	Sar1a (from geneSymbol)	0.180127	0.241659	-0.464177	-0.170949	-0.000570602	0.230072	0.201551	-0.101175	0.107907	0.294354	1.16806	-0.146234	0.370148	0.457561	0.0295553	0.0666202	2.77426e-07	2.42806e-05	5	0.307232	0.932274	1.07766	1.22634	2.24709	0.903606	1.29249	1.37322
uc029tig.2	Tomm6os	Mus musculus translocase of outer mitochondrial membrane 6, opposite strand (Tomm6os), long non-coding RNA. (from RefSeq NR_045945)	-0.57259	-0.0969453	-1.02635	-0.411409	-0.446539	-0.0520595	0.818961	0.561689	-0.314357	-0.0598073	-3.06227	2.494	-0.971032	-1.43208	0.0618358	0.120892	2.80879e-07	2.4535e-05	1	-0.397693	1.476	0.804209	0.959392	0.119719	5.63338	0.510141	0.370597
uc287kcu.1	Gigyf2	Gigyf2 (from geneSymbol)	-0.263005	-0.0493329	0.867874	0.0921211	-0.0569435	-0.0430574	0.0483474	0.316597	0.304527	0.0746076	-0.679896	0.268355	-0.203109	-0.0267573	0.00120334	0.00471289	2.81874e-07	2.4598e-05	1	0.00776074	1.24539	1.23501	1.05307	0.62421	1.20443	0.868677	0.981624
uc291axj.1	Pcolce	Pcolce (from geneSymbol)	0.583042	1.24251	-1.33913	-1.06909	-0.121813	-0.27209	-0.386234	-0.0222588	0.0490294	0.0756216	0.15375	1.11052	-0.419255	-0.350391	8.28806e-11	5.17071e-09	2.82816e-07	2.46563e-05	2	0.0852878	0.98469	1.03457	1.05381	1.11246	2.15923	0.747811	0.784371
uc290xsa.1	Gbp4	Gbp4 (from geneSymbol)	2.56337	1.25396	1.05723	-1.31152	-0.42064	-0.583155	-0.557336	-0.0629231	-0.731881	0.753851	-0.0204533	0.274177	2.30919	1.8299	2.53533e-05	0.000183472	2.87806e-07	2.5067e-05	7	0.621696	0.957322	0.602118	1.68629	0.985923	1.2093	4.95606	3.55514
uc289ehq.1	Kalrn	Promotes the exchange of GDP by GTP. Activates specific Rho GTPase family members, thereby inducing various signaling mechanisms that regulate neuronal shape, growth, and plasticity, through their effects on the actin cytoskeleton. Induces lamellipodia independent of its GEF activity (By similarity). (from UniProt A2CG49)	-0.585687	-0.508474	1.02579	0.0418299	-0.00569372	0.116099	-0.305987	0.954165	0.100607	-0.357059	0.799316	-1.97244	-0.160892	-0.612801	0.00376621	0.012172	2.88427e-07	2.50968e-05	3	-0.178444	1.93746	1.07222	0.780755	1.74028	0.254821	0.894472	0.653926
uc009obr.2	Casp1	Mus musculus caspase 1 (Casp1), mRNA. (from RefSeq NM_009807)	0.395061	0.51146	0.403364	0.512793	0.0414745	0.395504	0.26007	-0.0486017	-0.299673	0.191102	0.843999	-0.525693	1.00344	0.245355	0.458944	0.570509	2.88999e-07	2.51222e-05	3	0.201418	0.966873	0.812437	1.14164	1.79502	0.694626	2.00477	1.18538
uc290jia.1	Usp53	Usp53 (from geneSymbol)	-0.269031	-0.233703	1.01219	0.208251	0.00824632	0.261027	0.283493	0.628708	0.266273	0.292184	0.848861	-0.990975	-0.0212549	-0.178182	0.000251216	0.00127085	2.90632e-07	2.52398e-05	3	0.120802	1.54618	1.2027	1.22449	1.80108	0.503138	0.985375	0.883816
uc291dls.1	Cald1	The sequence shown here is derived from an Ensembl automatic analysis pipeline and should be considered as preliminary data. (from UniProt F6QLP8)	-0.18259	-0.367184	0.249235	-0.0072449	-0.271563	0.0797469	-0.162249	0.571612	-0.136499	0.101351	0.805919	-1.09013	0.063311	-0.365973	0.0641968	0.124603	2.97321e-07	2.57709e-05	3	-0.00720182	1.48618	0.909724	1.07278	1.74826	0.469718	1.04486	0.775945
uc007eoc.3	Pde7b	Pde7b (from geneSymbol)	0.769413	0.364879	0.0141553	-0.54075	-0.432047	-0.740973	-0.437546	-0.203047	-0.412687	-0.568081	0.646995	0.630271	0.253004	0.433263	0.000209177	0.00109059	3.05583e-07	2.64411e-05	7	0.111388	0.868714	0.751223	0.674514	1.5659	1.54786	1.19169	1.35028
uc291rsy.1	Idh2	Idh2 (from geneSymbol)	1.01584	0.96618	-0.494477	-0.066241	-0.0223404	0.416105	0.195673	-0.315757	0.0388482	-0.0840133	0.749164	0.914833	-0.0619269	0.250921	4.91655e-06	4.65982e-05	3.09553e-07	2.67537e-05	5	0.213153	0.803429	1.02729	0.94343	1.68082	1.88535	0.957984	1.18997
uc289ods.1	Zfp521	Zfp521 (from geneSymbol)	1.17093	1.19518	-0.835939	-0.354731	0.0870724	-0.0345883	0.0365135	-0.210661	-0.0749733	-0.830456	0.4135	0.892674	-0.313728	0.211298	8.21815e-10	3.47107e-08	3.10469e-07	2.6793e-05	5	0.0125218	0.864141	0.94936	0.562351	1.33191	1.85661	0.80456	1.15773
uc289pra.1	Smad2	The sequence shown here is derived from an Ensembl automatic analysis pipeline and should be considered as preliminary data. (from UniProt E9PZV6)	-0.13968	-0.122632	0.557573	-0.0448312	-0.29825	0.120645	0.113119	0.0879742	0.168539	0.499276	0.775123	-0.642274	0.0285702	0.168568	0.000133516	0.000745187	3.14631e-07	2.70781e-05	3	0.155111	1.06288	1.12392	1.4135	1.71134	0.640702	1.02	1.12394
uc287hip.1	Cox5b	Cox5b (from geneSymbol)	0.214149	-0.0603832	-0.00492827	0.133822	-0.0748428	0.344252	0.35244	-0.219662	0.241473	-0.100704	1.14372	0.0428802	0.548697	0.272922	0.132961	0.222433	3.14813e-07	2.70781e-05	5	0.275619	0.858766	1.1822	0.932578	2.20951	1.03017	1.46276	1.20825
uc008yoz.6	Slc26a1	Mus musculus solute carrier family 26 (sulfate transporter), member 1 (Slc26a1), transcript variant 2, mRNA. (from RefSeq NM_174870)	-0.0473102	-0.332424	-1.08103	0.0448629	-0.119932	-0.164774	0.0572823	0.556447	-0.868847	-0.0691435	-2.34458	1.90541	-1.1745	-1.06729	0.344354	0.461753	3.21907e-07	2.76091e-05	1	-0.4375	1.47064	0.547584	0.953204	0.196885	3.74615	0.443039	0.477213
uc288ufv.1	Mmp14	Mmp14 (from geneSymbol)	0.456347	0.215014	-0.915989	-0.192099	0.584259	0.414488	0.0737023	-0.124658	-0.243799	0.404475	0.103994	0.638228	-0.0531322	-0.0612148	1.68394e-12	1.94577e-10	3.29668e-07	2.82478e-05	2	0.0948418	0.917222	0.844518	1.32361	1.07474	1.55642	0.963842	0.958457
uc291vfl.1	Tnrc6a	Tnrc6a (from geneSymbol)	0.0635553	-0.0795442	-0.161492	0.190872	0.135788	-0.104122	-0.0385671	0.306826	-0.0935754	0.062571	0.508769	0.0347921	0.329925	0.410648	0.0111003	0.0298454	3.30024e-07	2.82513e-05	5	0.222851	1.23698	0.937197	1.04433	1.42284	1.02441	1.25695	1.32928
uc007ekl.4	Plagl1	Plagl1 (from geneSymbol)	0.402674	1.09435	-0.434545	-0.962398	-0.106294	-0.0303219	-0.300169	0.410505	0.268328	-0.949395	0.108491	1.29657	-0.00951017	1.1822	3.96556e-05	0.000267366	3.36396e-07	2.87471e-05	5	0.329598	1.32915	1.20441	0.517849	1.0781	2.45645	0.99343	2.26922
uc289ywl.1	Caprin1	Caprin1 (from geneSymbol)	0.490618	0.238668	-0.000724865	0.0636398	-0.170551	0.14603	-0.101687	0.0833845	-0.085283	0.16704	1.2588	-0.343655	0.14261	-0.0121853	0.148732	0.242962	3.36455e-07	2.87471e-05	6	0.172958	1.0595	0.9426	1.12275	2.39296	0.788042	1.1039	0.991589
uc009iqf.1	Il18bp	Il18bp (from geneSymbol)	0.782508	-0.118719	0.392674	-0.885629	-0.446024	-0.697589	-0.327262	-0.297574	-0.450704	0.270882	0.445068	0.710726	1.57168	1.28924	0.000202391	0.00105968	3.37174e-07	2.87804e-05	7	0.505617	0.81362	0.731686	1.20655	1.36138	1.63663	2.97251	2.44399
uc008zzu.4	Rasa4	Mus musculus RAS p21 protein activator 4 (Rasa4), transcript variant 2, mRNA. (from RefSeq NM_001039103)	0.764149	0.151127	-0.498882	-0.112121	0.462398	-0.0407335	-0.178188	-0.368779	-0.631957	-0.00966982	-0.454965	0.561442	0.608515	0.128817	0.000620471	0.00270194	3.48198e-07	2.96097e-05	7	-0.0237997	0.774437	0.645301	0.99332	0.729528	1.47574	1.52469	1.0934
uc291guq.1	Mgll	Mgll (from geneSymbol)	-0.395267	0.00509313	-0.228145	-0.66448	0.349764	0.754576	0.382298	-0.290703	0.140668	0.287011	0.701452	0.163344	-0.303326	-0.859408	1.56157e-06	1.77638e-05	3.51137e-07	2.98314e-05	4	-0.0229947	0.817504	1.10242	1.22011	1.62614	1.11988	0.810382	0.551179
uc291svp.1	Pak1	ATP + a protein = ADP + a phosphoprotein. (from UniProt G5E884)	0.117311	-0.327836	-0.00639983	0.0753258	-0.19258	0.100638	-0.220979	0.145285	-0.0583552	0.181568	0.390004	-0.858056	0.267556	0.108195	0.116068	0.199738	3.51794e-07	2.98589e-05	3	0.025171	1.10595	0.960358	1.13412	1.3104	0.551695	1.20377	1.07788
uc011wzz.1	Ginm1	Mus musculus glycoprotein integral membrane 1 (Ginm1), transcript variant 1, mRNA. (from RefSeq NM_145418)	0.0200049	0.0650378	-0.0110897	0.209171	0.0765696	0.283802	0.214853	-0.198444	0.186711	0.115612	0.677779	-0.0847832	0.108498	-0.112872	0.78496	0.84195	3.5298e-07	2.99314e-05	4	0.0989288	0.87149	1.13817	1.08343	1.59968	0.942926	1.0781	0.924745
uc007vjc.2	Myo10	Mus musculus myosin X (Myo10), transcript variant 1, mRNA. (from RefSeq NM_019472)	-0.581742	-0.705088	0.303607	-0.171057	-0.139178	0.34062	-0.179116	0.755267	-0.0031744	0.270034	0.615214	-0.953514	0.155266	-0.194369	1.5822e-06	1.79728e-05	3.54507e-07	3.00325e-05	3	0.0921034	1.68794	0.997802	1.20584	1.53179	0.516373	1.11363	0.873955
uc290pql.1	Macf1	The sequence shown here is derived from an Ensembl automatic analysis pipeline and should be considered as preliminary data. (from UniProt E9QNP1)	-0.538143	-0.876673	0.416844	0.0264648	-0.0629079	0.0540635	-0.0795178	0.291457	0.0880609	0.158261	0.602092	-0.97005	0.411501	0.0689212	5.44658e-13	7.38566e-11	3.61145e-07	3.0566e-05	3	0.0928918	1.22388	1.06294	1.11594	1.51792	0.510488	1.33007	1.04893
uc008upl.3	Macf1	Mus musculus microtubule-actin crosslinking factor 1 (Macf1), transcript variant 2, mRNA. (from RefSeq NM_001199137)	-0.539386	-0.87863	0.40849	0.0242066	-0.0634201	0.0547409	-0.0838977	0.284804	0.0868639	0.160566	0.610993	-0.967779	0.412048	0.0705554	5.30869e-13	7.25024e-11	3.64151e-07	3.07673e-05	3	0.0940072	1.21824	1.06206	1.11773	1.52731	0.511293	1.33057	1.05012
uc287his.1	Actr1b	Actr1b (from geneSymbol)	-0.242211	-0.275753	-0.461638	-0.339687	-0.117489	-0.15827	-0.179761	0.556844	-0.207744	0.070833	1.18334	0.00223431	0.089972	-0.380922	0.0509704	0.103535	3.72807e-07	3.14642e-05	2	0.187794	1.47105	0.86589	1.05032	2.27102	1.00155	1.06435	0.767947
uc288lns.1	Cmah	Cmah (from geneSymbol)	-0.243535	-0.0558839	1.26218	0.590537	-0.0338772	0.43285	-0.521678	0.146169	0.237143	0.723968	0.0928159	-2.27737	-0.15601	-0.991412	0.0189532	0.0463549	3.75712e-07	3.16499e-05	3	-0.317813	1.10663	1.17866	1.65172	1.06645	0.206274	0.897504	0.502985
uc289uxc.1	Hmcn2	Hmcn2 (from geneSymbol)	0.762486	1.11193	-1.09688	-0.171215	0.962672	-0.23983	0.251799	0.15556	-0.0841238	0.00141284	-0.451209	1.18601	-0.774623	-1.16361	1.93675e-05	0.000146322	3.77968e-07	3.18102e-05	2	-0.161513	1.11385	0.943357	1.00098	0.731429	2.27522	0.584541	0.446393
uc007ywn.3	Lrrc15	Mus musculus leucine rich repeat containing 15 (Lrrc15), mRNA. (from RefSeq NM_028973)	-0.75344	-1.31851	2.05155	-0.280064	0.238857	0.227783	0.0905329	4.04885	0.790131	1.21721	0.494039	-0.521869	-0.325786	-0.0654704	1.07922e-20	2.18893e-17	3.80231e-07	3.19408e-05	3	0.8053	16.551	1.72923	2.32496	1.40838	0.696469	0.797864	0.955634
uc011yxl.3	Cmah	Mus musculus cytidine monophospho-N-acetylneuraminic acid hydroxylase (Cmah), transcript variant 2, mRNA. (from RefSeq NM_001111110)	-0.248863	-0.050323	1.25745	0.593828	-0.0115475	0.427522	-0.507733	0.177932	0.251498	0.739972	0.103295	-2.27386	-0.156866	-0.984823	0.0193744	0.047202	3.8303e-07	3.21459e-05	3	-0.306122	1.13126	1.19044	1.67014	1.07422	0.206776	0.896972	0.505288
uc291psr.1	Snrnp70	Snrnp70 (from geneSymbol)	-0.185714	-0.176683	-0.135408	-0.179631	-0.054404	-0.105933	-0.208688	0.379004	-0.0291551	0.212848	-0.0742172	0.0290418	0.0958241	-0.192283	0.23563	0.346167	3.84899e-07	3.22727e-05	2	0.0601518	1.30044	0.979994	1.15897	0.949857	1.02033	1.06868	0.875219
uc008uas.3	Scp2	Mus musculus sterol carrier protein 2, liver (Scp2), mRNA. (from RefSeq NM_011327)	0.111857	0.231837	-0.250132	0.404211	0.332462	0.19104	0.258454	-0.0370646	0.109469	0.0173285	0.563283	0.42802	0.242791	-0.270562	0.0065125	0.0191975	3.8568e-07	3.22779e-05	5	0.150466	0.974636	1.07883	1.01208	1.47763	1.34539	1.18328	0.828997
uc009lwf.3	Csgalnact1	Mus musculus chondroitin sulfate N-acetylgalactosaminyltransferase 1 (Csgalnact1), transcript variant 2, mRNA. (from RefSeq NM_172753)	-0.00268352	-0.0481951	-0.387903	0.318733	-0.219837	-0.0743844	-0.226322	0.175339	0.0928737	-0.0108342	1.03658	0.431454	0.123203	-0.533958	0.0198292	0.0481134	4.02755e-07	3.3613e-05	5	0.187808	1.12923	1.06649	0.992518	2.05136	1.34859	1.08915	0.690658
uc289zyp.1	Serinc4	Serinc4 (from geneSymbol)	1.0634	0.414136	-1.11969	-0.305463	-0.217293	0.122969	-0.442358	0.486446	-0.088368	1.02443	-6.54783	0.743042	-1.10583	-0.669438	0.0519734	0.105175	4.03976e-07	3.36816e-05	1	-0.879649	1.40099	0.940586	2.03416	0.0106882	1.6737	0.464635	0.628752
uc292lbj.1	Rnf123	Rnf123 (from geneSymbol)	-0.151874	0.103807	-0.535103	-0.699568	-0.182514	0.436209	0.0404645	0.417892	0.0118768	-0.0872426	-1.7109	0.802976	-0.737177	-0.0764072	0.0570446	0.113378	4.05936e-07	3.37844e-05	1	-0.196997	1.33597	1.00827	0.94132	0.30547	1.7447	0.599912	0.948417
uc012cfg.2	Snord17	Mus musculus small nucleolar RNA, C/D box 17 (Snord17), small nucleolar RNA. (from RefSeq NR_030762)	0.321839	0.215944	-0.625372	0.956947	0.383329	-0.489021	-0.209553	0.227853	-0.341491	0.496872	-1.07461	0.23559	-0.43344	-0.853446	1.21037e-08	3.214e-07	4.0805e-07	3.38742e-05	1	-0.248953	1.17109	0.789225	1.41115	0.4748	1.17739	0.740494	0.553461
uc291guy.1	Mgll	Mgll (from geneSymbol)	-0.626621	-0.383969	-0.302576	-0.499162	0.53808	0.994833	0.48326	-0.188677	0.237149	0.413566	0.457296	0.431967	-0.414248	-1.01525	6.12216e-07	8.14533e-06	4.08522e-07	3.38742e-05	4	-0.0111704	0.87741	1.17866	1.33197	1.37297	1.34907	0.75041	0.494744
uc291dlv.1	Cald1	Cald1 (from geneSymbol)	-0.017155	-0.382647	-0.225928	0.0387216	-0.145397	0.137343	0.0964677	0.188259	-0.471574	0.0712341	0.907986	-1.0412	0.00469354	-0.609812	0.684306	0.763482	4.07937e-07	3.38742e-05	3	-0.135773	1.13939	0.721177	1.05062	1.87642	0.485923	1.00326	0.655282
uc288lcz.1	Gpr141	Gpr141 (from geneSymbol)	1.48422	0.284347	-0.172559	0.323749	0.237205	-0.505483	0.00235689	-0.259619	-0.107245	0.0526636	0.382916	0.578336	2.60022	1.18288	0.05129	0.104082	4.10241e-07	3.39853e-05	7	0.632879	0.835309	0.928359	1.03718	1.30397	1.49313	6.0638	2.2703
uc290pqk.1	Macf1	The sequence shown here is derived from an Ensembl automatic analysis pipeline and should be considered as preliminary data. (from UniProt F7ACR9)	-0.541051	-0.877335	0.40502	0.0188894	-0.0631569	0.0517436	-0.0879061	0.286436	0.0873011	0.158222	0.608949	-0.962859	0.402506	0.0713117	5.01495e-13	6.94837e-11	4.13611e-07	3.42015e-05	3	0.0931238	1.21962	1.06238	1.11591	1.52515	0.513039	1.3218	1.05067
uc292leh.1	Lamb2	Lamb2 (from geneSymbol)	-0.134534	0.643184	-0.81263	-0.0903482	0.663561	-0.0840633	-0.513456	0.5162	-0.0258074	-0.384584	-0.193057	0.236801	-0.270935	-0.430035	6.44746e-06	5.83799e-05	4.18104e-07	3.44462e-05	2	-0.0787736	1.43018	0.982271	0.766	0.87475	1.17838	0.828783	0.742244
uc292hjz.1	Nrg4	The sequence shown here is derived from an Ensembl automatic analysis pipeline and should be considered as preliminary data. (from UniProt D6RE18)	1.48839	1.06308	0.234166	-0.128552	1.0599	0.265907	1.19047	-0.0341476	-0.133948	0.318841	-0.12956	1.08991	-0.548369	-1.09493	7.72492e-05	0.000469734	4.20979e-07	3.46513e-05	2	-0.0760279	0.976609	0.911334	1.24733	0.91411	2.12861	0.683793	0.46816
uc289ehm.1	Kalrn	Contains 1 CRAL-TRIO domain. (from UniProt F6QYT9)	-0.4122	-0.271695	0.769088	-0.0556276	-0.102847	0.0313527	-0.229554	0.490837	0.291743	-0.0986754	0.845802	-1.63235	-0.130578	-0.504754	0.0144035	0.0370156	4.26009e-07	3.50333e-05	3	-0.105424	1.40526	1.22412	0.93389	1.79726	0.322563	0.913465	0.704781
uc287nci.1	Mir5117	Mir5117 (from geneSymbol)	0.85386	0.030779	-1.42953	1.46669	0.742578	-0.146515	-0.0371397	0.812977	-0.132735	0.409199	-1.61442	0.693948	-0.380747	-0.5784	7.29505e-07	9.40586e-06	4.29867e-07	3.53183e-05	1	-0.112883	1.75683	0.9121	1.32795	0.326596	1.6177	0.76804	0.669706
uc289efv.1	Rpl35a	Rpl35a (from geneSymbol)	0.691949	0.895591	0.545812	0.557721	-0.0530536	0.0862882	0.0640693	-0.142274	-0.101341	0.0586165	2.30489	-0.484686	-0.0675918	0.150686	0.00725855	0.0209934	4.39173e-07	3.59794e-05	6	0.245471	0.90609	0.932166	1.04147	4.94129	0.714652	0.95423	1.1101
uc288sal.1	Nt5dc2	Nt5dc2 (from geneSymbol)	0.543514	-0.114941	-0.727082	-0.233953	-0.105635	0.456534	0.554309	-0.199816	-0.135488	-0.0439636	0.0818453	0.670543	-0.26481	0.506116	2.10311e-06	2.28005e-05	4.45558e-07	3.64077e-05	2	0.0877753	0.870662	0.910362	0.969986	1.05837	1.59167	0.832308	1.42022
uc288lnz.1	Cmah	Cmah (from geneSymbol)	-0.338729	0.071292	1.07957	0.706531	0.141265	0.490627	-0.304811	0.162394	0.556833	0.959132	0.244708	-2.27727	-0.330233	-1.0336	0.103892	0.182974	4.49771e-07	3.66853e-05	3	-0.245435	1.11914	1.47104	1.94414	1.18485	0.206287	0.795408	0.488489
uc289mwc.1	Birc6	Birc6 (from geneSymbol)	0.089611	0.090246	0.0210816	0.103376	-0.042732	-0.0924988	-0.151293	0.0524759	0.087063	0.0604068	0.590209	-0.0729995	0.360471	0.315916	1.80515e-10	1.00633e-08	4.58344e-07	3.73507e-05	6	0.199078	1.03704	1.06221	1.04276	1.50546	0.950659	1.28385	1.2448
uc007kce.3	Pafah1b1	Mus musculus platelet-activating factor acetylhydrolase, isoform 1b, subunit 1 (Pafah1b1), transcript variant 2, non-coding RNA. (from RefSeq NR_037610)	0.0647216	0.0692679	0.308507	0.325508	-0.0513065	0.123539	0.0615571	0.198214	0.0347469	0.127866	0.521792	-0.275929	0.311867	0.218457	8.54079e-06	7.38165e-05	4.63531e-07	3.7705e-05	3	0.162431	1.14728	1.02438	1.09268	1.43574	0.825918	1.24131	1.16349
uc288sao.1	Nt5dc2	Mus musculus 5'-nucleotidase domain containing 2 (Nt5dc2), mRNA. (from RefSeq NM_027289)	0.538912	-0.137567	-0.756851	-0.235179	-0.0656523	0.480456	0.546534	-0.173785	-0.164691	0.0189279	0.0290905	0.632842	-0.265952	0.506564	1.09731e-06	1.32091e-05	4.64248e-07	3.77291e-05	2	0.0832853	0.886514	0.89212	1.01321	1.02037	1.55062	0.83165	1.42066
uc290keq.1	Gbp5	Stimulates the NLRP3 inflammasome assembly upon bacterial challenge. (from UniProt Q8CFB4)	1.35869	0.80596	0.909601	-1.2017	-0.17825	-0.910554	-0.623382	-0.22382	-0.775092	1.21699	0.453605	0.59169	2.35749	1.93719	0.000258985	0.00130276	4.67867e-07	3.79889e-05	7	0.794008	0.856295	0.584351	2.32461	1.36946	1.50701	5.12477	3.8296
uc007lpd.3	Brca1	Mus musculus breast cancer 1, early onset (Brca1), mRNA. (from RefSeq NM_009764)	-0.0156345	0.449489	0.0570029	0.221713	-0.403124	0.478522	0.276471	0.425303	0.0618971	-0.485657	0.515275	0.0222767	0.369597	1.14487	0.12373	0.209948	4.69834e-07	3.80798e-05	6	0.293365	1.34285	1.04384	0.714172	1.42927	1.01556	1.29199	2.21126
uc291dlu.1	Cald1	Cald1 (from geneSymbol)	0.176952	-0.154559	-0.0653548	-0.047871	-0.0442977	0.19013	0.0386875	0.357414	-0.298591	-0.224359	0.848271	-0.974882	0.0115406	-0.534134	0.950174	0.96447	4.69797e-07	3.80798e-05	4	-0.116392	1.28113	0.813046	0.855975	1.80034	0.508781	1.00803	0.690573
uc007zyt.2	Slc5a3	Mus musculus solute carrier family 5 (inositol transporters), member 3 (Slc5a3), mRNA. (from RefSeq NM_017391)	0.0510712	-0.153903	-0.540023	0.0643372	0.227317	-0.520965	-0.324873	0.232497	0.536739	-0.0137115	0.373432	0.143447	-0.0121497	-0.622832	7.37329e-05	0.000451897	4.70443e-07	3.80949e-05	4	0.0910603	1.17487	1.45069	0.990541	1.29543	1.10454	0.991614	0.649395
uc011ygr.2	Prkca	Mus musculus protein kinase C, alpha (Prkca), mRNA. (from RefSeq NM_011101)	-0.0602189	-0.25035	0.275831	-0.0243718	0.076812	0.215382	-0.282466	0.537919	-0.0789701	0.340081	0.713651	-0.977032	-0.247324	-0.124475	0.0921005	0.166242	4.77298e-07	3.85804e-05	3	0.023407	1.45188	0.946733	1.26583	1.63995	0.508024	0.842458	0.917338
uc008rfh.2	Sec24d	Mus musculus Sec24 related gene family, member D (S. cerevisiae) (Sec24d), mRNA. (from RefSeq NM_027135)	0.703918	0.417675	-0.875151	-0.284986	0.0824332	0.208998	0.0356586	-0.139434	0.0257122	0.01032	0.642684	0.527031	0.0214022	0.159481	5.11255e-09	1.56811e-07	4.79229e-07	3.86323e-05	5	0.178171	0.907875	1.01798	1.00718	1.56123	1.44096	1.01495	1.11689
uc290xsb.1	Gbp4	Gbp4 (from geneSymbol)	2.52136	1.07283	1.1116	-1.2534	-0.441394	-0.472273	-0.756441	0.025514	-0.751316	0.802501	0.0929545	0.14415	2.26493	1.83755	6.96562e-05	0.000430594	4.79121e-07	3.86323e-05	7	0.630897	1.01784	0.594061	1.74412	1.06655	1.10508	4.80631	3.57402
uc288lny.1	Cmah	Cmah (from geneSymbol)	-0.274184	0.140861	1.18971	0.610788	-0.00245015	0.546629	-0.414385	0.207462	0.404807	0.822104	0.304343	-2.31397	-0.335113	-0.950444	0.0557905	0.111357	4.82659e-07	3.88739e-05	3	-0.26583	1.15466	1.32391	1.76798	1.23486	0.201106	0.792722	0.517473
uc291pul.1	Nucb1	Nucb1 (from geneSymbol)	0.183583	0.00895354	-0.741842	-0.438806	0.132383	0.163782	-0.0601109	-0.0815496	-0.220839	0.344908	0.379249	0.462762	-0.128562	-0.10261	1.68376e-05	0.000129978	4.84804e-07	3.90118e-05	5	0.093337	0.945042	0.858066	1.27007	1.30066	1.37818	0.914743	0.931346
uc287nrr.1	Nr1i3	Nr1i3 (from geneSymbol)	-0.0286104	-0.865525	-0.441644	-0.232567	-0.153137	-0.609891	0.0111522	-1.14262	0.337502	-1.03089	-5.1293	1.32686	-0.86875	-0.273211	0.482289	0.591718	4.99941e-07	4.01579e-05	1	-0.968629	0.452937	1.26357	0.489407	0.0285712	2.50857	0.547621	0.827476
uc008kid.3	Itgav	Mus musculus integrin alpha V (Itgav), mRNA. (from RefSeq NM_008402)	0.256485	0.160571	-0.269291	0.329332	-0.0243686	-0.0908244	-0.0357681	0.3748	0.204023	0.17928	0.366021	-0.373564	0.0840445	-0.340729	5.74555e-05	0.000366215	5.01175e-07	4.02211e-05	6	0.0705536	1.29666	1.15191	1.13232	1.28879	0.771873	1.05999	0.789642
uc289iad.1	Traf7	Contains 1 RING-type zinc finger. (from UniProt F8WJF7)	-0.114542	-0.113118	-0.292033	-0.0440215	-0.0474423	0.366923	0.0130599	0.194724	0.088989	0.258663	0.694783	-0.314993	0.0739483	-0.105173	0.0203637	0.0491624	5.0586e-07	4.05609e-05	4	0.127277	1.1445	1.06362	1.19637	1.61864	0.803855	1.05259	0.929694
uc288dcy.1	Prkca	ATP + a protein = ADP + a phosphoprotein. (from UniProt Q3TQ39)	0.060032	-0.147626	0.327229	0.136861	0.0398193	0.348814	-0.0668844	0.513687	-0.321695	0.510251	0.721636	-1.45141	-0.0894246	0.0245232	0.602761	0.696586	5.11176e-07	4.09141e-05	3	-0.0132039	1.42769	0.800129	1.4243	1.64905	0.365665	0.939898	1.01714
uc011ysk.2	Rtl1	Mus musculus retrotransposon Gaglike 1 (Rtl1), mRNA. (from RefSeq NM_184109)	0.816479	1.25938	-1.66759	-1.13118	-0.263184	-0.246501	-0.0898246	0.0651223	-0.116451	0.376977	-2.10724	1.66969	-0.503386	0.373056	4.19792e-06	4.08055e-05	5.1708e-07	4.13131e-05	1	-0.0346052	1.04617	0.922454	1.29862	0.23209	3.18146	0.705449	1.29509
uc008rop.2	Gbp5	Mus musculus guanylate binding protein 5 (Gbp5), mRNA. (from RefSeq NM_153564)	1.4581	0.693157	0.866166	-1.20595	-0.186563	-0.885141	-0.603348	-0.212127	-0.770523	1.17458	0.499882	0.611663	2.36495	1.90606	0.000323339	0.00156845	5.17668e-07	4.13234e-05	7	0.796355	0.863263	0.586205	2.25728	1.4141	1.52802	5.15135	3.74784
uc029rkg.2	Tug1	Tug1 (from geneSymbol)	0.154444	-0.0763061	0.670554	0.0818074	-0.0200233	0.0573861	0.0470712	0.0740604	0.100808	0.0487566	0.812269	-0.369436	0.28316	0.123725	1.03391e-09	4.19942e-08	5.20386e-07	4.15034e-05	3	0.153335	1.05268	1.07237	1.03437	1.75597	0.774085	1.21686	1.08954
uc289ugo.1	Rpl7a	Rpl7a (from geneSymbol)	0.518552	0.429239	-0.892473	0.749858	0.0551834	0.258879	0.280486	0.264899	-0.0471847	0.266412	0.230235	0.726243	-0.655511	-0.732854	0.000598055	0.00262049	5.30022e-07	4.21971e-05	2	0.00746285	1.20155	0.967823	1.20281	1.17303	1.65433	0.63485	0.601713
uc289dmo.1	Eif4g1	The sequence shown here is derived from an Ensembl automatic analysis pipeline and should be considered as preliminary data. (from UniProt D6RCH1)	-0.511245	-0.217965	-0.142051	-0.208319	-0.0773358	0.1306	-0.133483	0.319766	-0.0331705	0.0734842	-0.102751	0.246599	-0.205116	-0.121254	5.31048e-08	1.09694e-06	5.3257e-07	4.23624e-05	4	0.0253656	1.24813	0.97727	1.05225	0.931256	1.18641	0.867469	0.919388
uc292hjx.1	Nrg4	The sequence shown here is derived from an Ensembl automatic analysis pipeline and should be considered as preliminary data. (from UniProt D6RE18)	1.09478	1.18944	0.655007	-0.270493	1.16547	0.324193	1.56816	-0.0417537	0.191174	0.274631	0.335329	1.00031	-0.660464	-1.38178	0.000219594	0.00113559	5.38994e-07	4.27977e-05	2	-0.0403646	0.971473	1.14169	1.20968	1.26167	2.00043	0.632675	0.383745
uc009jfo.2	Rnf141	Rnf141 (from geneSymbol)	-1.23328	0.00900009	-0.31628	-0.652769	-0.0496604	-0.422768	0.354581	0.686054	-0.253524	-0.690071	-7.19607	1.79758	0.468637	-0.171203	0.335518	0.452747	5.38631e-07	4.27977e-05	1	-0.765515	1.60888	0.838845	0.619823	0.00681972	3.47636	1.3838	0.888102
uc291mxc.1	Rabac1	Rabac1 (from geneSymbol)	0.484691	0.344492	-0.519773	-0.0682813	0.193464	0.371368	0.209228	-0.133254	-0.0356133	0.123329	-0.386104	0.524694	-0.227915	-0.420517	0.00152196	0.00574346	5.61755e-07	4.45263e-05	2	-0.0793398	0.911773	0.975617	1.08925	0.765193	1.43863	0.853868	0.747157
uc007mdw.3	Kcnj2	Mus musculus potassium inwardly-rectifying channel, subfamily J, member 2 (Kcnj2), mRNA. (from RefSeq NM_008425)	0.500697	0.291903	-0.308119	0.0101693	0.377452	-0.0747049	0.178727	-0.42156	0.492503	0.143016	0.146562	0.531653	-0.0509248	0.0308781	0.0334423	0.0737157	5.71756e-07	4.52392e-05	5	0.12459	0.746617	1.40688	1.10421	1.10693	1.44558	0.965317	1.02163
uc009okt.3	Atg4d	Mus musculus autophagy related 4D, cysteine peptidase (Atg4d), mRNA. (from RefSeq NM_153583)	-0.371324	-0.47789	-0.446841	-0.107306	-0.162804	0.178212	0.00566848	0.143112	-0.152744	0.280326	-0.471279	0.116825	-0.0338549	-0.0693588	0.000203024	0.00106267	5.72499e-07	4.52581e-05	1	-0.0267106	1.10428	0.899538	1.21447	0.721325	1.08435	0.976807	0.953061
uc007kpp.1	Ccl4	Mus musculus chemokine (C-C motif) ligand 4 (Ccl4), mRNA. (from RefSeq NM_013652)	-0.629983	-1.89949	1.80605	0.311381	1.80438	-1.14424	1.74378	-0.168447	0.183167	-0.0522369	-4.77423	1.54268	1.99724	2.02646	0.00202335	0.00727128	5.75638e-07	4.54663e-05	1	0.107804	0.8898	1.13537	0.96444	0.0365438	2.91334	3.99234	4.07405
uc291mxb.1	Rabac1	Rabac1 (from geneSymbol)	0.453185	0.346731	-0.516974	-0.0640686	0.189928	0.370119	0.208975	-0.126596	-0.0366556	0.120804	-0.398965	0.512472	-0.224699	-0.418185	0.00223769	0.00790434	5.7622e-07	4.54723e-05	2	-0.0816891	0.91599	0.974912	1.08734	0.758402	1.42649	0.855774	0.748365
uc290alt.1	Nop56	Nop56 (from geneSymbol)	1.48275	1.00765	-0.0528395	1.47856	0.487467	-0.144804	0.0944856	0.413299	-0.183685	0.541314	-1.00216	0.576052	-0.687245	-0.957651	3.09963e-05	0.000217011	5.81251e-07	4.58291e-05	1	-0.185725	1.33173	0.880451	1.4553	0.499253	1.49076	0.621039	0.514894
uc007kdp.2	Serpinf1	Mus musculus serine (or cysteine) peptidase inhibitor, clade F, member 1 (Serpinf1), mRNA. (from RefSeq NM_011340)	0.811554	1.20555	-0.976455	-0.406532	0.118159	0.172639	0.0482387	0.0109189	-0.198534	-0.15775	0.772892	0.471821	-0.177449	-0.0913935	4.64983e-11	3.20737e-09	5.8583e-07	4.61341e-05	5	0.0900721	1.0076	0.871436	0.896422	1.70869	1.38686	0.884265	0.938616
uc009ruo.2	Pth1r	Mus musculus parathyroid hormone 1 receptor (Pth1r), transcript variant 3, mRNA. (from RefSeq NM_001083936)	1.00493	0.743239	-0.994424	-0.372967	0.214993	0.299475	-0.134221	-0.452623	0.213527	0.105422	0.658499	0.761955	-0.206375	0.0485665	8.10765e-10	3.43505e-08	5.86659e-07	4.61341e-05	5	0.161282	0.730713	1.15952	1.07581	1.57844	1.69579	0.866712	1.03424
uc290vlz.1	Dhx15	Dhx15 (from geneSymbol)	0.0729858	0.218669	0.460736	0.312502	-0.111347	0.320513	0.303266	0.138175	0.058943	0.0999947	0.833235	-0.200272	0.368943	0.167592	1.09157e-05	9.0516e-05	5.87707e-07	4.61761e-05	3	0.209516	1.10051	1.0417	1.07177	1.78168	0.870387	1.29141	1.12318
uc011yxm.3	Cmah	Mus musculus cytidine monophospho-N-acetylneuraminic acid hydroxylase (Cmah), transcript variant 1, mRNA. (from RefSeq NM_007717)	-0.21415	-0.0428943	1.24455	0.677971	0.03292	0.534466	-0.371688	0.16656	0.398093	0.766953	0.172655	-2.30707	-0.228072	-0.905292	0.0378275	0.0813789	5.90509e-07	4.63558e-05	3	-0.276597	1.12238	1.31776	1.70167	1.12713	0.20207	0.853775	0.533925
uc008goz.1	Fads3	Mus musculus fatty acid desaturase 3 (Fads3), mRNA. (from RefSeq NM_021890)	-0.154506	-0.668529	0.501082	-0.167777	-0.482701	0.186778	0.0944159	0.361971	0.160509	0.231939	0.639218	-1.46316	-0.328875	-1.23759	0.0179761	0.0443898	5.9442e-07	4.65915e-05	3	-0.233713	1.28518	1.11768	1.17441	1.55748	0.362697	0.796157	0.42408
uc008ybm.2	Cxcl2	Mus musculus chemokine (C-X-C motif) ligand 2 (Cxcl2), mRNA. (from RefSeq NM_009140)	-1.26599	-2.14003	2.83104	2.75435	3.13346	-2.05341	2.87065	-0.147335	0.486299	-0.326923	-4.4439	1.6603	2.62428	3.11817	1.61146e-06	1.82443e-05	5.96182e-07	4.66381e-05	1	0.424411	0.902917	1.40085	0.797235	0.0459465	3.16082	6.16575	8.68283
uc009let.2	Golga7	Mus musculus golgi autoantigen, golgin subfamily a, 7 (Golga7), transcript variant 1, mRNA. (from RefSeq NM_020585)	0.353448	0.259904	0.649098	0.11507	-0.384459	0.387802	0.105483	0.308107	0.234444	0.0407393	0.377233	-0.566713	0.378664	-0.0248641	1.21081e-07	2.16231e-06	5.99508e-07	4.68576e-05	3	0.106801	1.23808	1.17645	1.02864	1.29885	0.675153	1.30014	0.982913
uc007mck.3	Amz2	Amz2 (from geneSymbol)	-0.0665202	0.48634	-0.127961	0.138403	-0.331316	0.0823285	0.182002	0.468453	-0.21521	0.155191	-1.90355	0.252103	0.0791244	0.0438793	0.684882	0.763884	6.08596e-07	4.75265e-05	1	-0.160001	1.38363	0.861421	1.11357	0.267285	1.19094	1.05638	1.03088
uc009sfo.2	Tgm4	Mus musculus transglutaminase 4 (prostate) (Tgm4), mRNA. (from RefSeq NM_177911)	0.417098	-0.0961072	-0.0256645	0.201456	-0.368107	0.391634	0.234959	0.730504	-0.133074	-0.571162	-3.13404	1.54279	-0.419306	-0.573193	0.76091	0.823478	6.11437e-07	4.7707e-05	1	-0.365355	1.65922	0.911887	0.673075	0.113909	2.91357	0.747784	0.672128
uc007skz.2	Vcl	Mus musculus vinculin (Vcl), mRNA. (from RefSeq NM_009502)	0.195707	0.0636254	-0.0442734	-0.123863	-0.230467	0.0663231	-0.0695131	0.318377	0.0383144	0.0966736	0.707604	-0.590685	-0.105501	-0.182548	0.383338	0.500188	6.28837e-07	4.89796e-05	6	0.0403193	1.24693	1.02691	1.06931	1.63309	0.664028	0.929482	0.881145
uc290kep.1	Gbp5	Gbp5 (from geneSymbol)	1.44693	0.687828	0.841148	-1.19911	-0.170339	-0.913785	-0.6172	-0.214425	-0.762876	1.18146	0.512596	0.599157	2.36579	1.91921	0.000273989	0.00136562	6.3269e-07	4.9237e-05	7	0.80013	0.86189	0.58932	2.26806	1.42662	1.51483	5.15434	3.78216
uc290jhy.1	Usp53	Usp53 (from geneSymbol)	-0.30119	-0.26469	1.12897	0.241342	0.098855	0.288721	0.26892	0.416435	0.353197	0.329825	1.012	-1.10421	0.10335	-0.161008	3.94733e-06	3.87489e-05	6.35965e-07	4.94327e-05	3	0.135655	1.33463	1.27739	1.25686	2.0167	0.465156	1.07426	0.8944
uc009klv.3	Muc6	Muc6 (from geneSymbol)	-0.815917	-0.710797	-0.897313	-0.294305	-0.523495	-0.015729	-0.170831	-1.13443	-0.591633	-0.171715	-2.41988	1.12196	-1.82423	-0.435753	0.675013	0.756008	6.36305e-07	4.94327e-05	1	-0.779382	0.455515	0.663591	0.887787	0.186872	2.17642	0.282393	0.739308
uc289ehh.1	Kalrn	Mus musculus kalirin, RhoGEF kinase (Kalrn), transcript variant 1, mRNA. (from RefSeq NM_177357)	-0.437776	-0.331557	0.729098	-0.0844364	-0.078069	0.0473027	-0.250457	0.153919	0.278872	-0.0515911	0.863042	-1.67544	-0.135431	-0.557568	0.0177233	0.0438611	6.37414e-07	4.94334e-05	3	-0.1606	1.11259	1.21325	0.964872	1.81887	0.313071	0.910398	0.679446
uc290ubi.1	Agbl5	Agbl5 (from geneSymbol)	-0.0100369	0.217887	-0.216156	-0.100656	-0.433651	0.371932	0.485722	0.544134	-0.194196	-0.182068	-1.18885	0.443713	-0.457439	-0.452763	0.0249607	0.0579691	6.37149e-07	4.94334e-05	1	-0.212495	1.45814	0.87406	0.881439	0.438653	1.3601	0.728278	0.730642
uc012dsl.2	Cd36	Mus musculus CD36 molecule (Cd36), transcript variant 1, mRNA. (from RefSeq NM_001159558)	0.863654	1.19401	0.166119	0.341471	0.237418	-0.0929479	0.1865	-0.0588099	0.407776	-0.112645	0.43236	0.379319	0.0933985	-0.832316	3.57437e-06	3.56719e-05	6.42918e-07	4.98173e-05	5	0.0441545	0.960056	1.32664	0.924891	1.34944	1.30073	1.06688	0.561627
uc289asj.1	Cpne8	Mus musculus copine VIII (Cpne8), transcript variant 3, mRNA. (from RefSeq NM_001357979)	0.00507001	0.29927	0.716146	0.293117	-0.22199	0.683132	-0.0197577	0.213305	-0.0159988	0.274781	0.673452	-1.23831	-0.00132541	-0.843276	0.0436584	0.0913826	6.45324e-07	4.99606e-05	3	-0.133911	1.15934	0.988972	1.20981	1.59488	0.423868	0.999082	0.557376
uc009lou.2	Cyp4v3	Mus musculus cytochrome P450, family 4, subfamily v, polypeptide 3 (Cyp4v3), mRNA. (from RefSeq NM_133969)	1.61277	0.921515	-0.296079	0.353468	0.140308	0.127969	0.23778	0.0944901	-0.300357	-0.0927252	0.625772	0.426596	0.867465	0.205447	2.05719e-05	0.000154137	6.52586e-07	5.04794e-05	7	0.260955	1.06769	0.812051	0.93775	1.54304	1.34406	1.82445	1.15304
uc012eoa.2	Actg2	Mus musculus actin, gamma 2, smooth muscle, enteric (Actg2), mRNA. (from RefSeq NM_009610)	0.980618	0.515752	-0.517258	-0.260504	-0.675221	-0.840016	-0.129292	-0.12873	0.243572	-0.457655	1.2888	-0.269796	-0.197988	-0.149285	1.38146e-07	2.40797e-06	6.5761e-07	5.0737e-05	6	0.0469877	0.914636	1.18392	0.728169	2.44324	0.829437	0.871766	0.901698
uc008zop.4	Hcar2	Mus musculus hydroxycarboxylic acid receptor 2 (Hcar2), mRNA. (from RefSeq NM_030701)	-1.52737	-2.36646	1.14114	0.760797	2.73451	-0.870102	2.06021	-0.376296	0.245329	-1.18394	-3.65514	0.0691375	1.77808	1.39064	6.5475e-07	8.6091e-06	6.57549e-07	5.0737e-05	1	-0.247455	0.770413	1.18536	0.440147	0.0793768	1.04909	3.4297	2.62195
uc291daw.1	Calu	The sequence shown here is derived from an Ensembl automatic analysis pipeline and should be considered as preliminary data. (from UniProt G3UXA3)	0.843188	0.753549	-0.786442	0.0128971	-0.0869533	0.091884	0.156824	0.237936	0.244301	-0.0725443	1.31201	0.0481852	0.0142143	0.180969	7.25097e-12	6.49643e-10	6.64365e-07	5.12142e-05	5	0.280724	1.1793	1.18452	0.950959	2.48287	1.03396	1.0099	1.13365
uc289vyk.1	Zeb2os	Zeb2os (from geneSymbol)	1.99008	0.378198	-0.829519	-0.129735	-0.0483513	-0.381948	-0.0860704	0.238424	-0.297692	-0.209408	-1.56392	1.33908	-0.0173775	-0.177097	0.000202043	0.00105819	6.69763e-07	5.14594e-05	1	-0.098285	1.1797	0.813553	0.864892	0.33823	2.5299	0.988027	0.884481
uc008upn.2	Macf1	The sequence shown here is derived from an Ensembl automatic analysis pipeline and should be considered as preliminary data. (from UniProt F6Q750)	-0.53848	-0.874395	0.396238	0.0246138	-0.053579	0.057804	-0.0766909	0.303074	0.09319	0.14804	0.607227	-0.958446	0.389319	0.085697	7.87178e-13	1.0086e-10	6.73019e-07	5.15473e-05	3	0.0954429	1.23377	1.06673	1.10806	1.52333	0.514611	1.30977	1.0612
uc009byz.3	Tax1bp1	Mus musculus Tax1 (human T cell leukemia virus type I) binding protein 1 (Tax1bp1), transcript variant 1, mRNA. (from RefSeq NM_025816)	-0.00506003	-0.0302138	0.453252	0.340809	-0.0612335	0.0714377	0.113451	0.189053	0.138678	0.309248	0.650446	-0.294443	0.506591	0.0965528	7.08432e-08	1.39244e-06	6.73847e-07	5.15473e-05	3	0.228018	1.14001	1.1009	1.23906	1.56965	0.815387	1.42069	1.06922
uc290tia.1	Cd36	Cd36 (from geneSymbol)	0.795828	0.969957	0.0441388	0.277332	0.217525	0.0891841	0.251714	-0.0640325	0.41831	-0.102522	0.754913	0.200759	0.251609	-0.655048	0.00526101	0.0160811	6.72772e-07	5.15473e-05	5	0.114855	0.956587	1.33636	0.931403	1.68753	1.1493	1.19053	0.635054
uc007bke.2	Apol7d	Apol7d (from geneSymbol)	0.571157	1.04605	-2.12144	-0.629808	-0.581995	-0.0572594	-0.169516	0.106799	-0.52176	-0.395421	-3.06712	1.30701	-1.2777	-0.523432	5.79178e-08	1.17848e-06	6.75022e-07	5.15933e-05	1	-0.624518	1.07684	0.696522	0.760267	0.119318	2.47428	0.412451	0.695715
uc288lnr.1	Cmah	Catalyzes the conversion of CMP-N-acetylneuraminic acid (CMP-Neu5Ac) into its hydroxylated derivative CMP-N- glycolylneuraminic acid (CMP-Neu5Gc), a sialic acid abundantly expressed at the surface of many cells, except in brain. (from UniProt Q61419)	-0.127075	0.100747	1.08086	0.589154	0.0269301	0.446112	-0.40844	0.188499	0.30331	0.88994	0.240059	-2.17454	-0.277997	-0.947148	0.0854559	0.156573	6.78974e-07	5.18513e-05	3	-0.253982	1.13958	1.23397	1.8531	1.18104	0.221513	0.824735	0.518657
uc009ijw.2	Pak1	Pak1 (from geneSymbol)	0.0988253	-0.271094	-0.164123	0.0920133	-0.169561	0.101457	-0.277729	0.146752	0.0208484	0.103513	0.408136	-0.794082	0.288095	0.0752596	0.186771	0.28964	6.79823e-07	5.1872e-05	3	0.0355031	1.10707	1.01456	1.07439	1.32697	0.57671	1.22103	1.05355
uc290rwi.1	Tardbp	Tardbp (from geneSymbol)	-0.191527	-0.083821	0.322724	0.189791	-0.223884	0.191298	0.0772286	0.712948	-0.166218	-0.00800497	0.248336	0.126549	0.537788	0.166957	0.000730458	0.00309835	6.87674e-07	5.24265e-05	3	0.231193	1.63915	0.891176	0.994467	1.18784	1.09168	1.45174	1.12269
uc057agc.1	Snrpd2	Snrpd2 (from geneSymbol)	-0.133301	0.588681	0.534609	0.279267	-0.125543	0.212712	0.204635	0.689427	0.191352	-0.00106704	-0.29671	0.850384	0.742035	0.0616451	0.128613	0.216551	6.93251e-07	5.28069e-05	1	0.319581	1.61264	1.14183	0.999261	0.814107	1.80298	1.67253	1.04366
uc292pzw.1	Atrx	The sequence shown here is derived from an Ensembl automatic analysis pipeline and should be considered as preliminary data. (from UniProt F6RDB7)	0.171514	0.370584	0.394205	0.222852	0.00429309	-0.345237	-0.189063	0.234033	0.0828007	-0.10107	0.59245	-0.220978	0.523049	0.352652	3.09392e-07	4.65274e-06	6.95964e-07	5.29687e-05	6	0.208991	1.17612	1.05907	0.932341	1.50781	0.857984	1.43699	1.27691
uc291miv.1	Fosb	Fosb (from geneSymbol)	-0.330004	0.378962	4.27415	0.0899961	1.94235	0.668148	2.93548	0.383262	0.276575	-1.49756	-3.40729	0.710777	-0.542049	2.10354	0.00110592	0.00439179	6.98922e-07	5.31488e-05	1	-0.28182	1.30429	1.21132	0.354152	0.0942549	1.63669	0.686795	4.29764
uc292grn.1	Phldb1	The sequence shown here is derived from an Ensembl automatic analysis pipeline and should be considered as preliminary data. (from UniProt D3YVQ3)	0.690005	0.855352	-0.621072	-0.587052	0.127125	-0.00216101	-0.137358	0.28569	-0.214773	0.266047	-0.0788098	0.712768	-0.608338	-0.584252	9.67476e-08	1.80555e-06	7.09202e-07	5.3885e-05	2	-0.0316669	1.21899	0.861682	1.20251	0.946838	1.63895	0.655952	0.666995
uc029rxi.3	Calm1	Mus musculus calmodulin 1 (Calm1), transcript variant 1, mRNA. (from RefSeq NM_001313934)	0.37437	0.0567428	0.0577461	0.278396	-0.0359795	0.222973	0.284171	-0.0105174	-0.0217555	0.0607389	0.608375	-0.241393	0.433844	0.250764	0.0563285	0.11221	7.12326e-07	5.40766e-05	5	0.154294	0.992736	0.985033	1.043	1.52454	0.845928	1.35083	1.18984
uc287hmv.1	Aff3	The sequence shown here is derived from an Ensembl automatic analysis pipeline and should be considered as preliminary data. (from UniProt F8WJA7)	0.165224	0.551183	0.289838	-0.383024	0.28419	0.37688	0.00175254	0.593239	0.152704	-0.13826	0.226126	0.605187	-0.460392	0.43148	0.174816	0.275356	7.15807e-07	5.42493e-05	5	0.201441	1.50863	1.11165	0.908615	1.16969	1.52118	0.726789	1.34862
uc291arg.1	Rasa4	Rasa4 (from geneSymbol)	0.890518	0.182404	-0.615711	-0.235488	0.378274	-0.200295	-0.303791	-0.36483	-0.664678	0.00554259	-0.508429	0.423612	0.520365	0.13327	2.40622e-05	0.000175555	7.17611e-07	5.43402e-05	7	-0.0650211	0.77656	0.630829	1.00385	0.702988	1.34128	1.43432	1.09678
uc291puk.1	Nucb1	Nucb1 (from geneSymbol)	0.183964	0.120961	-0.692828	-0.472621	0.061119	0.277639	0.032107	0.0601132	-0.187928	0.134314	0.421298	0.395466	-0.0918252	-0.0160124	5.21149e-08	1.08071e-06	7.30225e-07	5.52488e-05	5	0.102204	1.04255	0.877866	1.09757	1.33913	1.31537	0.938335	0.988962
uc007eob.3	Pde7b	Mus musculus phosphodiesterase 7B (Pde7b), transcript variant 2, mRNA. (from RefSeq NM_013875)	0.23063	-0.35757	-0.277662	-0.473242	-0.0364206	-0.439779	-0.255985	-0.240272	-0.0266352	-0.49138	0.548195	0.975833	0.251092	0.33145	0.125275	0.21203	7.31612e-07	5.53072e-05	5	0.192612	0.846586	0.981707	0.711344	1.46225	1.96678	1.19011	1.25828
uc011wor.2	Scarna6	Mus musculus small Cajal body-specific RNA 6 (Scarna6), guide RNA. (from RefSeq NR_028519)	-0.0431549	0.0525678	-0.380876	0.34944	0.203614	0.245127	0.142233	0.355286	-0.236895	0.290245	-0.914259	0.403924	-0.0801367	-0.197619	0.0409338	0.0867585	7.37287e-07	5.56426e-05	1	-0.0542078	1.27924	0.848569	1.22285	0.530616	1.3231	0.945968	0.871989
uc290jiy.1	Sec24d	Sec24d (from geneSymbol)	0.64218	0.34265	-0.859657	-0.265683	0.0865451	0.217121	0.0329704	-0.136533	0.0282514	0.00728775	0.581023	0.494357	0.0554405	0.177121	6.59598e-08	1.31188e-06	7.53767e-07	5.67433e-05	5	0.172421	0.909702	1.01978	1.00506	1.49591	1.40869	1.03918	1.13063
uc289xjn.1	Itgav	Membrane; Single-pass type I membrane protein (By similarity). (from UniProt A2AKI5)	0.233565	0.157818	-0.268731	0.333994	-0.0361522	-0.0894836	-0.036524	0.359964	0.222242	0.181241	0.363993	-0.371354	0.0839499	-0.327484	0.000108092	0.000623605	7.71838e-07	5.80551e-05	6	0.0732218	1.28339	1.16654	1.13386	1.28698	0.773057	1.05992	0.796925
uc008qsv.3	Trim33	Mus musculus tripartite motif-containing 33 (Trim33), transcript variant 1, mRNA. (from RefSeq NM_053170)	0.00525048	0.104487	0.522401	0.273152	0.0207816	0.0537398	0.163431	0.184479	0.0722775	0.147075	0.413156	-0.406609	0.247049	0.21381	2.60924e-05	0.000187964	7.7409e-07	5.81641e-05	3	0.124462	1.13641	1.05138	1.10732	1.3316	0.754394	1.18678	1.15975
uc008pth.3	Rrnad1	Mus musculus ribosomal RNA adenine dimethylase domain containing 1 (Rrnad1), mRNA. (from RefSeq NM_153562)	0.105059	0.00221398	-0.582313	0.0339623	-0.0245452	0.096831	-0.00319822	0.314889	0.085409	0.188208	-0.529745	0.590658	-0.0927458	-0.195663	0.0470118	0.0970156	7.74581e-07	5.81641e-05	1	0.0515728	1.24392	1.06099	1.13935	0.692677	1.50593	0.937736	0.873172
uc008wnq.3	Cd36	Mus musculus CD36 molecule (Cd36), transcript variant 4, mRNA. (from RefSeq NM_001159557)	0.845059	1.18966	0.159336	0.344424	0.241437	-0.0943086	0.177306	-0.0295375	0.400886	-0.100505	0.420786	0.376102	0.0772944	-0.838755	5.59005e-06	5.1898e-05	7.78469e-07	5.84073e-05	5	0.043753	0.979734	1.32032	0.932707	1.33866	1.29783	1.05504	0.559126
uc291ard.1	Rasa4	Rasa4 (from geneSymbol)	0.955229	0.187769	-0.575911	-0.182978	0.435839	-0.12925	-0.243533	-0.331891	-0.666901	-0.0401165	-0.427119	0.574839	0.511513	0.111577	2.82855e-05	0.000201264	7.79321e-07	5.84224e-05	7	-0.0382999	0.794495	0.629858	0.972576	0.743745	1.48951	1.42554	1.08041
uc290iey.1	Nras	Nras (from geneSymbol)	-0.120047	-0.313787	0.254712	0.269633	-0.0544548	0.472666	0.337312	0.208969	0.0496571	0.0213174	0.584297	-0.535844	0.228969	0.231457	3.24132e-05	0.000225391	7.81999e-07	5.85743e-05	3	0.112689	1.15586	1.03502	1.01489	1.49931	0.689755	1.172	1.17402
uc291rsu.1	Idh2	Idh2 (from geneSymbol)	0.669325	0.686846	-0.774951	0.0942444	0.252366	0.456223	0.353372	-0.0557694	-0.104964	-0.385313	0.679434	0.327612	-0.044967	0.398331	1.60084e-06	1.81435e-05	7.96299e-07	5.95958e-05	5	0.116338	0.962081	0.929828	0.765613	1.60151	1.25493	0.969312	1.31798
uc291qgi.1	Nav2	Nav2 (from geneSymbol)	-0.59085	-0.650494	0.70675	-0.169152	-0.135646	-0.169632	-0.633164	1.36092	0.267033	-0.490308	0.274097	-0.644777	0.0908903	-0.192681	8.43552e-06	7.30307e-05	8.03915e-07	6.00851e-05	3	0.0950248	2.56849	1.20333	0.711873	1.20924	0.639592	1.06503	0.874978
uc291iww.1	Mlf2	Mlf2 (from geneSymbol)	-0.372932	-0.164069	-0.36929	-0.261567	-0.223593	0.330741	0.0100439	0.760459	0.0767431	0.0243815	0.580213	0.595427	0.0324478	-0.464983	0.00343964	0.0112845	8.04174e-07	6.00851e-05	2	0.229241	1.69403	1.05463	1.01704	1.49507	1.51092	1.02275	0.72448
uc009pgx.2	Pafah1b2	Mus musculus platelet-activating factor acetylhydrolase, isoform 1b, subunit 2 (Pafah1b2), transcript variant 5, mRNA. (from RefSeq NM_008775)	0.230786	0.158729	0.1268	0.085892	-0.220558	0.221824	0.145456	0.104131	0.0109383	0.0919093	0.693995	-0.20643	0.19013	0.0288762	0.00419963	0.0133265	8.05331e-07	6.01216e-05	6	0.130507	1.07485	1.00761	1.06578	1.61776	0.866679	1.14087	1.02022
uc291tlw.1	Pgap2	The sequence shown here is derived from an Ensembl automatic analysis pipeline and should be considered as preliminary data. (from UniProt D3Z1R5)	-0.040561	-0.406834	1.40454	-0.510905	-0.356429	0.33121	0.0367617	-0.0290579	-0.0465745	-0.106241	1.35391	-1.3884	0.413534	-0.3173	3.29856e-06	3.33593e-05	8.06778e-07	6.01796e-05	3	-0.017162	0.98006	0.968233	0.929006	2.55604	0.381987	1.33194	0.802571
uc008wno.3	Cd36	Cd36 (from geneSymbol)	0.875168	1.20602	0.166554	0.354101	0.240693	-0.0976718	0.187192	-0.0364622	0.406341	-0.108513	0.451552	0.37046	0.0961425	-0.834195	2.71604e-06	2.83091e-05	8.08622e-07	6.02337e-05	5	0.0493323	0.975043	1.32532	0.927544	1.36751	1.29277	1.06891	0.560896
uc289kmc.1	Aif1	Aif1 (from geneSymbol)	2.52282	0.343373	-0.62452	0.0834255	-0.379604	-0.687649	-0.345049	-0.965775	-0.594207	0.0360556	0.713775	0.871162	1.32865	0.9115	2.23526e-05	0.000165014	8.09514e-07	6.02337e-05	7	0.328737	0.512003	0.662409	1.02531	1.64009	1.82913	2.51167	1.881
uc291arf.1	Rasa4	Rasa4 (from geneSymbol)	0.939645	0.169365	-0.565645	-0.184369	0.436793	-0.137761	-0.248583	-0.334005	-0.665993	-0.0480141	-0.440992	0.568613	0.528706	0.11674	4.39624e-05	0.000291903	8.09068e-07	6.02337e-05	7	-0.0392779	0.793331	0.630255	0.967267	0.736628	1.4831	1.44263	1.08428
uc008wnn.3	Cd36	Mus musculus CD36 molecule (Cd36), transcript variant 2, mRNA. (from RefSeq NM_007643)	0.865207	1.19193	0.166838	0.347244	0.239448	-0.0959169	0.186228	-0.0427193	0.403241	-0.111393	0.437222	0.369199	0.0903946	-0.8363	3.88351e-06	3.81972e-05	8.22354e-07	6.11319e-05	5	0.0442348	0.970823	1.32248	0.925694	1.35399	1.29164	1.06466	0.560078
uc292hjy.1	Nrg4	Nrg4 (from geneSymbol)	1.28424	1.15477	0.361869	-0.284827	1.04473	0.297879	1.5067	-0.0577988	0.271639	0.335724	0.155141	0.890608	-0.93683	-1.62408	0.000162997	0.000883003	8.22945e-07	6.11319e-05	2	-0.137943	0.960729	1.20718	1.26201	1.11353	1.85396	0.52238	0.324416
uc007pvq.4	Cmah	Mus musculus cytidine monophospho-N-acetylneuraminic acid hydroxylase (Cmah), transcript variant 3, mRNA. (from RefSeq NM_001284519)	-0.168561	0.107075	1.0866	0.574039	0.0119609	0.443192	-0.41009	0.197573	0.296479	0.915904	0.249141	-2.1777	-0.278148	-0.933265	0.0711624	0.135293	8.28121e-07	6.14656e-05	3	-0.247145	1.14677	1.22814	1.88675	1.1885	0.221028	0.824649	0.523672
uc008wnp.2	Cd36	Mus musculus CD36 molecule (Cd36), transcript variant 5, mRNA. (from RefSeq NM_001159556)	0.835303	1.17678	0.15316	0.338359	0.244329	-0.075587	0.184626	-0.0408963	0.393295	-0.090404	0.411888	0.391565	0.0917542	-0.838394	9.19139e-06	7.85334e-05	8.45109e-07	6.2623e-05	5	0.045544	0.972051	1.31339	0.93926	1.33043	1.31182	1.06567	0.559266
uc007bbl.2	Aox1	Mus musculus aldehyde oxidase 1 (Aox1), mRNA. (from RefSeq NM_009676)	1.25926	0.493578	-0.856809	-0.245833	0.874157	0.0475893	0.285002	0.160885	0.00668168	-0.522485	0.181688	0.864006	0.306464	-0.122253	2.90802e-06	2.99739e-05	8.49489e-07	6.28958e-05	5	0.124998	1.11797	1.00464	0.696171	1.13421	1.82008	1.23667	0.918752
uc292hjw.1	Nrg4	Low affinity ligand for the ERBB4 tyrosine kinase receptor. Concomitantly recruits ERBB1 and ERBB2 coreceptors, resulting in ligand-stimulated tyrosine phosphorylation and activation of the ERBB receptors. Does not bind to the ERBB1, ERBB2 and ERBB3 receptors. (from UniProt Q9WTX4)	1.01665	0.898212	1.01782	-0.335419	1.21401	0.341117	1.51443	0.135361	0.281603	0.185949	0.126646	1.15063	-0.766995	-1.28622	0.00049071	0.00222225	8.54961e-07	6.32488e-05	2	-0.024718	1.09837	1.21554	1.13756	1.09175	2.22011	0.58764	0.410023
uc007inh.2	Rnf145	Mus musculus ring finger protein 145 (Rnf145), transcript variant 1, mRNA. (from RefSeq NM_028862)	-0.0951187	-0.181135	0.239601	-0.0263096	-0.240974	0.138139	0.116639	0.276184	-0.146539	-0.0513468	0.364946	-0.580296	0.151334	-0.0220575	6.22128e-05	0.000391874	8.56213e-07	6.32894e-05	3	-0.00111068	1.21099	0.903415	0.965035	1.28783	0.668826	1.1106	0.984827
uc288ixd.1	Serpina3h	Serpina3h (from geneSymbol)	0.515745	0.311071	-0.100294	-0.212164	-0.129818	1.04648	-0.096577	-0.128435	0.203326	1.22918	1.10197	-0.653042	0.504375	-0.465808	0.00724956	0.0209719	8.58288e-07	6.33233e-05	5	0.255938	0.914824	1.15135	2.34433	2.14648	0.635938	1.41851	0.724066
uc009jpc.2	Tnrc6a	Mus musculus trinucleotide repeat containing 6a (Tnrc6a), mRNA. (from RefSeq NM_144925)	0.211711	0.100116	-0.2099	0.0823852	0.0905518	-0.05957	-0.0129999	0.210978	-0.118233	0.101449	0.488904	0.0970152	0.26579	0.37346	0.0291455	0.0658531	8.58806e-07	6.33233e-05	5	0.202766	1.15747	0.921315	1.07285	1.40338	1.06956	1.20229	1.29546
uc291ozo.1	Etfb	Etfb (from geneSymbol)	0.0216115	0.264793	-0.0338474	0.22953	0.231526	0.386193	0.29459	0.319447	0.0607493	-0.130409	0.418158	0.708195	0.0394468	-0.0487313	0.525901	0.630617	8.59491e-07	6.33233e-05	2	0.195265	1.24785	1.04301	0.913572	1.33622	1.63376	1.02772	0.966786
uc012dsy.4	Snord93	Mus musculus small nucleolar RNA, C/D box 93 (Snord93), small nucleolar RNA. (from RefSeq NR_028536)	1.83586	2.23343	0.902084	2.67918	1.81521	-0.141025	-0.0926158	0.339009	-1.1029	0.572886	-1.72066	1.43948	-0.163385	-0.468028	7.18347e-13	9.36238e-11	8.6211e-07	6.34643e-05	1	-0.157658	1.26489	0.465578	1.4875	0.30341	2.71222	0.892927	0.722952
uc009ruq.2	Pth1r	Mus musculus parathyroid hormone 1 receptor (Pth1r), transcript variant 1, mRNA. (from RefSeq NM_011199)	0.968579	0.722164	-0.999289	-0.328148	0.205691	0.286812	-0.164098	-0.464672	0.192758	0.043661	0.642829	0.767348	-0.192606	0.0546617	1.3608e-09	5.269e-08	8.66163e-07	6.37104e-05	5	0.14914	0.724636	1.14295	1.03073	1.56139	1.70214	0.875024	1.03862
uc291arb.1	Rasa4	Rasa4 (from geneSymbol)	0.998344	0.224995	-0.595814	-0.19177	0.441435	-0.124075	-0.216592	-0.32191	-0.659195	-0.0646447	-0.42601	0.596759	0.523754	0.0993135	1.60267e-05	0.000124789	8.92689e-07	6.54473e-05	7	-0.0359904	0.80001	0.633232	0.956181	0.744318	1.51232	1.43769	1.07126
uc009dlm.2	Ret	Mus musculus ret proto-oncogene (Ret), transcript variant 2, mRNA. (from RefSeq NM_009050)	0.199399	0.166772	0.134714	0.385306	-0.456718	0.177521	-0.242831	0.658688	-0.304384	0.478792	0.100881	-2.21936	-0.280237	-1.40808	0.751283	0.81594	8.94592e-07	6.55334e-05	3	-0.424814	1.57865	0.809788	1.39358	1.07243	0.214737	0.823455	0.376812
uc008ybn.2	Cxcl2	Cxcl2 (from geneSymbol)	-1.24171	-2.06664	2.83607	2.46821	3.14247	-2.04786	2.80629	-0.119006	0.487873	-0.311137	-4.29571	1.71026	2.65191	2.99349	2.443e-06	2.58758e-05	9.00534e-07	6.58614e-05	1	0.445383	0.920822	1.40238	0.806006	0.0509171	3.2722	6.28499	7.96397
uc007nwb.2	Six4	Mus musculus sine oculis-related homeobox 4 (Six4), transcript variant 1, mRNA. (from RefSeq NM_011382)	1.65716	1.13827	-0.434241	-0.0361693	-0.230992	-0.4757	0.154778	-0.1106	0.334688	-0.894278	-0.0223452	0.0493115	0.523505	0.47236	7.92634e-05	0.00047993	9.02167e-07	6.59015e-05	5	0.0503775	0.926203	1.2611	0.538016	0.984631	1.03477	1.43744	1.38738
uc007ojd.3	Slirp	Mus musculus SRA stem-loop interacting RNA binding protein (Slirp), mRNA. (from RefSeq NM_026958)	0.400946	0.734348	0.038257	0.215618	-0.296378	-0.0277103	0.128268	0.444057	-0.0956917	-0.0240933	-0.437003	0.794106	0.00192371	-0.28202	0.00509899	0.0156738	9.04424e-07	6.59313e-05	1	0.0573255	1.36042	0.935823	0.983438	0.738667	1.734	1.00133	0.822439
uc008nzh.2	Kcnb1	Mus musculus potassium voltage gated channel, Shab-related subfamily, member 1 (Kcnb1), mRNA. (from RefSeq NM_008420)	-1.04103	-0.333937	-0.825056	-0.587803	-0.209028	-0.521323	-0.50522	0.124082	-0.192528	-0.564557	-1.53857	1.17266	-0.261383	0.0361554	0.0609117	0.119482	9.09171e-07	6.62236e-05	1	-0.174877	1.08981	0.875071	0.676163	0.344227	2.25427	0.834287	1.02538
uc291pfl.1	Emc10	Emc10 (from geneSymbol)	-0.485881	0.0564193	-0.842597	-0.45779	-0.211602	0.361437	-0.145435	0.4967	-0.15697	-0.106584	-0.456977	0.322074	-0.24614	-0.102973	1.29834e-08	3.41018e-07	9.13221e-07	6.64624e-05	1	-0.0358386	1.41098	0.896907	0.928784	0.728511	1.25013	0.84315	0.931112
uc009dln.2	Ret	Mus musculus ret proto-oncogene (Ret), transcript variant 4, mRNA. (from RefSeq NM_001080780)	0.194064	0.131723	-0.00386287	0.341458	-0.489327	0.162641	-0.316508	0.731417	-0.520779	0.446488	-0.0618867	-2.26667	-0.266645	-1.44507	0.764586	0.82634	9.13928e-07	6.64624e-05	3	-0.483308	1.66027	0.696995	1.36272	0.95801	0.207808	0.831251	0.367273
uc007ast.3	Aff3	Mus musculus AF4/FMR2 family, member 3 (Aff3), mRNA. (from RefSeq NM_001290814)	0.167987	0.557876	0.286427	-0.389017	0.298085	0.417182	0.0118708	0.600025	0.158266	-0.219659	0.217253	0.571924	-0.473641	0.420544	0.150675	0.245363	9.15222e-07	6.65027e-05	5	0.182102	1.51574	1.11595	0.858768	1.16252	1.4865	0.720145	1.33843
uc009gvm.3	Nucb1	Mus musculus nucleobindin 1 (Nucb1), transcript variant 2, mRNA. (from RefSeq NM_008749)	0.270548	0.225098	-0.578664	-0.556086	-0.0298368	0.245235	0.0572771	0.0339346	-0.24215	0.117331	0.217823	0.407213	-0.109228	-0.0458163	1.11413e-08	3.00277e-07	9.30029e-07	6.74695e-05	5	0.0541583	1.0238	0.845484	1.08473	1.16298	1.32612	0.927084	0.968742
uc008sbk.3	Tmem64	Mus musculus transmembrane protein 64 (Tmem64), mRNA. (from RefSeq NM_181401)	-0.0175137	-0.276655	1.34273	-0.146577	-0.682902	-0.179436	-0.21074	0.686394	0.204719	-0.0760276	0.458786	-1.31871	-0.151807	-0.428393	2.93139e-08	6.7045e-07	9.40952e-07	6.82069e-05	3	-0.0892907	1.60926	1.15246	0.948666	1.37439	0.400894	0.900122	0.743089
uc009ozy.4	Hspa8	Mus musculus heat shock protein 8 (Hspa8), transcript variant 2, mRNA. (from RefSeq NM_001364480)	-0.110966	-0.423842	0.44699	0.279183	0.0734799	0.0689764	0.448851	-0.560581	0.0714625	0.0545029	1.21155	-0.162357	0.555162	0.629178	0.000100326	0.000585521	9.42237e-07	6.8245e-05	3	0.256988	0.678029	1.05078	1.0385	2.31586	0.893564	1.46933	1.54668
uc288aeq.1	Serpinf1	Belongs to the serpin family. (from UniProt B7ZC25)	0.863973	1.26742	-0.788725	-0.402273	0.173687	0.236305	0.0938442	0.0559976	-0.149968	-0.125058	0.717747	0.481111	-0.114176	-0.0965272	2.29369e-10	1.23185e-08	9.45702e-07	6.84408e-05	5	0.109875	1.03958	0.90127	0.916967	1.64461	1.39582	0.92391	0.935282
uc007ald.2	Paqr8	Mus musculus progestin and adipoQ receptor family member VIII (Paqr8), transcript variant 1, mRNA. (from RefSeq NM_028829)	-0.742492	-1.18498	1.59395	0.217357	-0.264212	0.140765	0.128353	2.05338	-0.0168941	-0.288916	0.243269	-0.652284	-0.427395	-0.138987	1.6247e-08	4.09952e-07	9.55117e-07	6.9011e-05	3	0.110311	4.15078	0.988358	0.818517	1.18367	0.636272	0.743603	0.908157
uc290hdm.1	S100a6	S100a6 (from geneSymbol)	0.346402	0.146097	0.222795	0.519695	0.0755137	0.507862	0.1823	0.533718	0.176073	0.460244	0.50721	-0.878725	0.137866	-0.415708	0.368663	0.486112	9.64057e-07	6.9591e-05	3	0.0743826	1.44765	1.1298	1.37577	1.4213	0.543848	1.10028	0.749651
uc289mwa.1	Birc6	Birc6 (from geneSymbol)	0.0923823	0.0998581	0.0137206	0.104233	-0.0388021	-0.0872448	-0.150284	0.0625216	0.087502	0.0641056	0.588463	-0.0629204	0.355344	0.31463	1.75913e-10	9.8239e-09	9.72263e-07	6.99687e-05	6	0.201378	1.04429	1.06253	1.04544	1.50364	0.957324	1.27929	1.24369
uc008qsm.1	Nras	Mus musculus neuroblastoma ras oncogene (Nras), mRNA. (from RefSeq NM_010937)	0.130721	0.142708	0.471652	0.160366	-0.0786316	0.498915	0.280211	0.238134	0.0409646	0.0695985	0.408022	-0.398888	0.337208	0.0830497	8.21975e-08	1.57724e-06	9.76309e-07	7.01859e-05	3	0.111155	1.17947	1.0288	1.04942	1.32687	0.758442	1.26331	1.05925
uc289hgg.1	AC154378.1	AC154378.1 (from geneSymbol)	-0.133033	-0.429226	-0.868922	-0.449225	-0.0130865	-0.345006	0.110802	0.601208	0.030741	0.0234934	-4.76485	1.08767	-0.208888	-0.448695	0.556738	0.657305	9.76843e-07	7.01859e-05	1	-0.525618	1.51699	1.02154	1.01642	0.0367822	2.1253	0.865204	0.732705
uc007xhn.2	Cpne8	Mus musculus copine VIII (Cpne8), transcript variant 1, mRNA. (from RefSeq NM_025815)	0.0154216	0.281029	0.729694	0.280285	-0.217626	0.676156	-0.0304723	0.227225	-0.0129544	0.262381	0.663579	-1.24569	-0.0161247	-0.835268	0.041809	0.0882388	9.80379e-07	7.03275e-05	3	-0.136693	1.17058	0.991061	1.19946	1.58401	0.421706	0.988885	0.560479
uc008rox.2	Gbp2b	Mus musculus guanylate binding protein 2b (Gbp2b), mRNA. (from RefSeq NM_010259)	3.48542	2.5089	0.939775	-1.42807	0.0034442	-2.16451	-0.32629	-0.294256	-0.731331	0.375278	0.413823	0.0641786	2.26597	2.24423	3.53569e-07	5.20299e-06	9.81395e-07	7.03443e-05	7	0.6197	0.815493	0.602348	1.29709	1.33221	1.04549	4.80979	4.73785
uc290hqb.1	Ecm1	Ecm1 (from geneSymbol)	0.521771	-0.193907	-0.846536	0.215691	0.682778	0.667985	0.637254	0.42189	-0.0700852	0.295299	-1.22176	0.889211	-0.00643276	0.155706	2.9256e-06	3.01328e-05	9.90686e-07	7.08408e-05	1	0.0662614	1.33968	0.952582	1.22714	0.42876	1.85216	0.995551	1.11397
uc292gro.1	Phldb1	The sequence shown here is derived from an Ensembl automatic analysis pipeline and should be considered as preliminary data. (from UniProt D3YVB9)	0.521916	0.882919	-0.597578	-0.528569	0.193948	0.0957054	-0.0866368	0.389779	-0.227462	0.263491	-0.270233	0.73197	-0.514397	-0.625445	8.33931e-06	7.2408e-05	1.01304e-06	7.23244e-05	2	-0.0360426	1.31019	0.854136	1.20038	0.829186	1.66091	0.700086	0.64822
uc289ztz.1	Stard9	Contains 1 START domain. (from UniProt A2AKI0)	0.828956	0.447423	-0.950094	-0.271523	0.291025	-0.338357	-0.111889	-0.195415	-0.301073	-0.58066	-0.0363408	0.521655	0.188331	0.454222	2.23931e-08	5.38836e-07	1.01402e-06	7.23369e-05	5	0.00724564	0.873322	0.811649	0.668658	0.975125	1.4356	1.13944	1.37004
uc290ifx.1	Trim33	Trim33 (from geneSymbol)	0.0570131	0.0350033	0.64567	0.321306	0.0153541	0.15995	0.231735	0.287557	0.0555825	0.103179	0.692136	-0.59977	0.314702	0.229878	8.08951e-05	0.000488167	1.01736e-06	7.25176e-05	3	0.154752	1.22057	1.03928	1.07414	1.61567	0.659859	1.24375	1.17274
uc012fjp.2	Emc10	Mus musculus ER membrane protein complex subunit 10 (Emc10), transcript variant 1, mRNA. (from RefSeq NM_197991)	-0.28908	0.143153	-0.631032	-0.601165	-0.216134	0.319768	-0.0161	0.545617	-0.130173	0.061055	-0.267693	0.287902	-0.210589	-0.0985451	1.40603e-08	3.64274e-07	1.0253e-06	7.29679e-05	1	0.0267961	1.45964	0.913722	1.04323	0.830647	1.22086	0.864184	0.933974
uc009bhy.3	Cyren	Mus musculus cell cycle regulator of NHEJ (Cyren), transcript variant 2, mRNA. (from RefSeq NM_001135611)	0.6706	0.634334	-0.69309	-0.120472	-0.144619	-0.0381056	0.0520641	0.138671	-0.289685	-0.190271	-0.863374	0.870659	0.113065	-0.653061	0.000347535	0.00166562	1.03677e-06	7.36669e-05	1	-0.124856	1.10089	0.818081	0.876441	0.549665	1.8285	1.08152	0.63593
uc288vuw.1	Dnajc15	Dnajc15 (from geneSymbol)	0.447421	0.55992	-0.0592178	0.227718	0.0769398	-0.102443	0.0917652	-0.26206	0.141142	-0.108028	1.06522	0.390646	0.271922	0.187747	0.0237658	0.0557138	1.04449e-06	7.41574e-05	7	0.240941	0.833896	1.10278	0.927856	2.09248	1.31098	1.20742	1.13898
uc007jim.2	Specc1	Specc1 (from geneSymbol)	0.320017	0.244363	0.122775	0.309704	-0.413346	0.0177225	0.253101	0.434358	-0.115803	-0.0591879	0.6359	-1.25644	0.128889	-0.539867	0.215285	0.322704	1.05144e-06	7.45918e-05	3	-0.110307	1.35131	0.922869	0.959804	1.55391	0.418577	1.09345	0.687834
uc289mvz.1	Birc6	Anti-apoptotic protein which can regulate cell death by controlling caspases and by acting as an E3 ubiquitin-protein ligase. Has an unusual ubiquitin conjugation system in that it could combine in a single polypeptide, ubiquitin conjugating (E2) with ubiquitin ligase (E3) activity, forming a chimeric E2/E3 ubiquitin ligase. Its tragets include CASP9 and DIABLO/SMAC. Acts as an inhibitor of CASP3…	0.092987	0.100758	0.0145022	0.103999	-0.0392236	-0.0877508	-0.150396	0.06275	0.0863931	0.0629786	0.587763	-0.0628262	0.354678	0.31427	1.29785e-10	7.55779e-09	1.05732e-06	7.47866e-05	6	0.200858	1.04445	1.06171	1.04462	1.50291	0.957387	1.2787	1.24338
uc289mvy.1	Birc6	Anti-apoptotic protein which can regulate cell death by controlling caspases and by acting as an E3 ubiquitin-protein ligase. Has an unusual ubiquitin conjugation system in that it could combine in a single polypeptide, ubiquitin conjugating (E2) with ubiquitin ligase (E3) activity, forming a chimeric E2/E3 ubiquitin ligase. Its tragets include CASP9 and DIABLO/SMAC. Acts as an inhibitor of CASP3…	0.0928704	0.0996406	0.014456	0.103391	-0.0388609	-0.0874575	-0.14957	0.0621427	0.0873717	0.0642301	0.588415	-0.0633979	0.354631	0.314544	1.53661e-10	8.75567e-09	1.05653e-06	7.47866e-05	6	0.201134	1.04402	1.06243	1.04553	1.50359	0.957007	1.27866	1.24362
uc288san.1	Nt5dc2	Nt5dc2 (from geneSymbol)	0.556862	-0.103911	-0.744611	-0.233422	-0.0934181	0.433915	0.545829	-0.186852	-0.131758	-0.0128395	0.121559	0.687434	-0.272228	0.51246	1.24507e-06	1.46821e-05	1.05835e-06	7.47866e-05	2	0.102539	0.878521	0.912719	0.99114	1.08791	1.61042	0.82804	1.42648
uc290xsc.1	Gbp4	Gbp4 (from geneSymbol)	2.77866	0.912605	1.17334	-1.2716	-0.486043	-0.602579	-0.886936	-0.461731	-0.760601	0.706635	0.314254	0.503607	2.21557	1.83082	8.33174e-06	7.23688e-05	1.05766e-06	7.47866e-05	7	0.621222	0.726115	0.59025	1.63199	1.24337	1.41775	4.64464	3.55739
uc289eho.1	Kalrn	Kalrn (from geneSymbol)	-0.450598	-0.343409	0.712114	-0.0789003	-0.0727918	0.0144902	-0.296662	-0.531701	0.25354	-0.147001	0.791899	-1.6952	-0.136687	-0.578493	0.0304693	0.068294	1.05943e-06	7.48046e-05	3	-0.291949	0.691739	1.19213	0.903126	1.73135	0.308812	0.909605	0.669663
uc012fgy.2	Capn12	Mus musculus calpain 12 (Capn12), mRNA. (from RefSeq NM_001110807)	-1.79647	-2.37535	1.56656	0.136635	-0.435418	0.513361	0.057656	2.36931	-0.0783331	0.199478	-3.75781	-0.471618	-0.807972	-0.709952	1.73376e-13	2.8204e-11	1.087e-06	7.66907e-05	1	-0.465271	5.16694	0.947151	1.14828	0.0739242	0.721155	0.571184	0.611341
uc008mgu.2	Mertk	Mertk (from geneSymbol)	1.17059	0.666611	-0.0593648	0.308592	0.239153	-0.0684616	0.384342	0.175181	-0.394705	0.155599	0.194239	0.544743	1.04379	0.560903	0.000183907	0.000977394	1.11658e-06	7.85928e-05	7	0.325679	1.12911	0.760645	1.11388	1.14412	1.45876	2.06164	1.47519
uc287xok.1	Rnf145	Rnf145 (from geneSymbol)	0.0552526	-0.107013	0.35795	-0.20125	-0.299304	-0.0573512	0.0847531	-0.231503	-0.193159	-0.144748	0.90427	-0.523368	0.0500993	-0.00156493	0.00240021	0.00837632	1.12664e-06	7.91769e-05	3	-0.0199963	0.851747	0.874688	0.904537	1.8716	0.695746	1.03534	0.998916
uc008odq.2	Pmepa1	Mus musculus prostate transmembrane protein, androgen induced 1 (Pmepa1), mRNA. (from RefSeq NM_022995)	0.245091	-0.226747	-0.369098	0.105783	0.396107	0.541467	0.231956	0.588595	-0.115209	0.168753	0.209417	-0.843618	-0.453274	-0.963037	0.0510563	0.10369	1.14459e-06	8.01311e-05	4	-0.201196	1.50378	0.923248	1.12409	1.15622	0.557244	0.730384	0.512976
uc007tci.3	Fam213a	Mus musculus family with sequence similarity 213, member A (Fam213a), transcript variant 7, mRNA. (from RefSeq NM_027464)	-0.103214	0.503964	0.348076	-0.0077758	1.07193	0.672685	0.620009	-0.490655	0.152801	0.203586	0.362446	0.888784	-0.399444	-0.410045	0.004132	0.013161	1.15154e-06	8.05485e-05	4	0.0439247	0.711702	1.11173	1.15156	1.2856	1.85162	0.75815	0.7526
uc291uuj.1	Arl6ip1	Arl6ip1 (from geneSymbol)	0.334935	0.0635286	-0.134135	0.12255	-0.20797	0.371664	0.336416	-0.0298628	-0.248268	-0.106488	0.642395	-0.22479	0.515441	0.433559	0.0120243	0.0318748	1.16614e-06	8.15064e-05	5	0.140284	0.979513	0.841907	0.928846	1.56092	0.85572	1.42943	1.35056
uc288vpz.1	Rb1	Rb1 (from geneSymbol)	-0.691414	-0.295743	0.02505	-0.0160996	-0.197811	-0.297502	-0.216001	0.937386	-0.212435	0.262355	-0.922557	0.698043	-0.337247	-0.529463	0.236659	0.347342	1.18052e-06	8.24476e-05	1	-0.0148455	1.91506	0.863079	1.19944	0.527573	1.6223	0.79155	0.692813
uc008xkg.3	Dhx15	Mus musculus DEAH (Asp-Glu-Ala-His) box polypeptide 15 (Dhx15), transcript variant 1, mRNA. (from RefSeq NM_001042620)	0.0894724	0.235117	0.486797	0.296813	-0.0887376	0.343234	0.307232	0.160439	0.0546361	0.0885645	0.832827	-0.179547	0.359502	0.176385	1.46228e-05	0.000115509	1.18305e-06	8.25596e-05	3	0.213258	1.11763	1.0386	1.06331	1.78117	0.882981	1.28298	1.13005
uc007tcj.3	Fam213a	Mus musculus family with sequence similarity 213, member A (Fam213a), transcript variant 9, mRNA. (from RefSeq NM_001316740)	-0.096286	0.522475	0.326954	0.0160873	1.07439	0.656058	0.602562	-0.504525	0.174387	0.241077	0.366674	0.900084	-0.43027	-0.407162	0.00514271	0.0157822	1.18899e-06	8.29102e-05	4	0.0486093	0.704892	1.12848	1.18187	1.28938	1.86618	0.742123	0.754105
uc007bag.2	Rftn2	Mus musculus raftlin family member 2 (Rftn2), transcript variant 1, mRNA. (from RefSeq NM_028713)	1.43332	1.18959	-0.55786	-0.0320998	0.227118	0.102376	0.229134	0.29186	0.451613	-0.375484	0.418754	0.894305	-0.256331	0.435181	7.45164e-07	9.56701e-06	1.19296e-06	8.31223e-05	5	0.2657	1.22422	1.36757	0.770847	1.33677	1.85871	0.837214	1.35208
uc290omg.1	Scp2	Scp2 (from geneSymbol)	-0.0885406	0.0978549	-0.152418	0.462374	0.501442	0.0842971	0.45583	-0.0087855	0.179877	-0.173647	0.778474	0.27351	0.19836	-0.396921	0.000994882	0.00401746	1.20297e-06	8.37552e-05	4	0.121553	0.993929	1.13279	0.886598	1.71532	1.20874	1.14739	0.759478
uc290xsd.1	Gbp4	Gbp4 (from geneSymbol)	2.37502	0.345553	1.18163	-1.49378	-0.603572	-0.921618	-0.713538	-0.452435	-0.521549	0.637346	0.440732	0.597316	2.10637	2.09571	9.02725e-06	7.73041e-05	1.2235e-06	8.51185e-05	7	0.700499	0.730808	0.696624	1.55547	1.35729	1.5129	4.30606	4.27438
uc008qsw.3	Trim33	Mus musculus tripartite motif-containing 33 (Trim33), transcript variant 2, mRNA. (from RefSeq NM_001079830)	0.00506059	0.0352659	0.603672	0.268476	0.0359552	0.121416	0.202169	0.316802	0.0964117	0.205809	0.516158	-0.502177	0.290864	0.208479	4.34084e-06	4.20106e-05	1.22489e-06	8.51493e-05	3	0.161764	1.24557	1.06911	1.15333	1.43014	0.706041	1.22337	1.15547
uc291gfv.1	Actg2	Belongs to the actin family. (from UniProt Q3UJ36)	0.948034	0.358249	-0.5317	-0.3284	-0.715127	-0.909359	-0.14035	-0.0629213	0.301703	-0.424922	1.31775	-0.302875	-0.282261	-0.126753	3.07758e-07	4.63768e-06	1.22786e-06	8.52897e-05	6	0.0599601	0.957324	1.2326	0.744879	2.49277	0.810635	0.822301	0.915891
uc009cee.3	Hpgds	Mus musculus hematopoietic prostaglandin D synthase (Hpgds), mRNA. (from RefSeq NM_019455)	1.32826	1.43658	-0.823935	0.738176	0.10997	-0.15086	0.152037	-0.123584	-0.3747	-0.698117	0.680605	0.780892	0.431198	0.254739	4.33345e-14	9.45308e-12	1.2366e-06	8.58303e-05	7	0.135862	0.917904	0.771266	0.616376	1.60281	1.71819	1.34835	1.19312
uc291ydf.1	Col4a2	Col4a2 (from geneSymbol)	0.375018	0.319867	-1.57087	-0.331713	0.0573287	-0.253441	-0.278634	0.462918	-0.0501911	0.027351	-0.305078	0.632505	0.0217093	-0.775587	9.50168e-10	3.91264e-08	1.23797e-06	8.58595e-05	2	0.00194672	1.37833	0.965808	1.01914	0.809398	1.55025	1.01516	0.584151
uc288dve.1	Srsf2	Srsf2 (from geneSymbol)	0.0470478	-0.1703	0.333384	0.186946	-0.0122927	0.220088	0.104469	0.261041	-0.255186	0.0708008	-0.0640051	-0.0154103	0.142919	0.156496	0.00134221	0.00516699	1.24339e-06	8.61686e-05	3	0.0423795	1.19834	0.837879	1.0503	0.956605	0.989375	1.10414	1.11458
uc007aru.3	Mgat4a	Mus musculus mannoside acetylglucosaminyltransferase 4, isoenzyme A (Mgat4a), transcript variant 2, mRNA. (from RefSeq NM_001290801)	-0.147591	-0.327514	0.887089	0.122016	-0.170592	0.212831	-0.0216204	0.717319	0.100019	0.219897	0.66366	-0.808249	0.440163	-0.151709	2.84464e-06	2.94562e-05	1.25792e-06	8.70412e-05	3	0.168728	1.64412	1.07179	1.16465	1.5841	0.571074	1.35676	0.900183
uc290ynz.1	Acacb	Mus musculus acetyl-Coenzyme A carboxylase beta (Acacb), mRNA. (from RefSeq NM_133904)	0.6388	0.421257	-0.128378	-0.531292	0.521344	0.693637	0.67119	-0.159564	0.199909	0.382327	-0.297853	1.06564	0.0110124	-0.304964	0.0359103	0.078014	1.25889e-06	8.70414e-05	2	0.128072	0.895296	1.14863	1.30344	0.813462	2.09309	1.00766	0.809462
uc009dme.2	Adipor2	Mus musculus adiponectin receptor 2 (Adipor2), transcript variant 1, mRNA. (from RefSeq NM_197985)	-0.116601	-0.145548	0.115298	-0.00310678	0.209616	0.0141232	0.3582	-0.0865872	0.123049	0.0354453	0.307272	0.545704	0.0353206	-0.175027	0.000497265	0.00224585	1.27316e-06	8.78932e-05	4	0.112168	0.941748	1.08903	1.02487	1.23737	1.45973	1.02478	0.885751
uc290wzo.1	Cxcl2	Cxcl2 (from geneSymbol)	-1.25775	-2.03014	2.84952	2.45217	3.16934	-2.04096	2.77526	-0.111239	0.48233	-0.303025	-4.27194	1.70226	2.60203	3.00798	2.68655e-06	2.80599e-05	1.28219e-06	8.84486e-05	1	0.444057	0.925792	1.397	0.810551	0.0517629	3.25409	6.0714	8.0444
uc290xrw.1	Gbp8	Gbp8 (from geneSymbol)	1.8218	0.127379	1.74768	-3.16087	-1.17081	-2.00491	-1.07763	-3.51473	-1.09183	1.27224	0.043886	-0.0457279	2.82461	2.00151	1.21907e-05	9.91563e-05	1.28891e-06	8.88067e-05	7	0.212852	0.0874906	0.469166	2.41536	1.03089	0.968801	7.08424	4.00418
uc290ker.1	Gbp5	Gbp5 (from geneSymbol)	1.67937	0.573151	0.458276	-1.39573	-0.144322	-1.03367	-0.547006	-0.205499	-0.850911	1.10369	0.544541	0.771343	2.3525	2.00295	0.000446779	0.00205464	1.28936e-06	8.88067e-05	7	0.816944	0.867239	0.554435	2.14904	1.45856	1.70686	5.10708	4.00818
uc289fxt.1	Mrap	Mrap (from geneSymbol)	0.55834	0.773876	-0.554454	-0.279212	0.261169	0.253014	0.319244	-0.616511	0.471201	0.721313	0.85303	1.04956	-0.0691319	-1.72474	0.0688452	0.131782	1.29594e-06	8.91915e-05	5	0.0978179	0.652246	1.38626	1.64868	1.80629	2.0699	0.953211	0.302553
uc008qgp.3	Celf3	Mus musculus CUGBP, Elav-like family member 3 (Celf3), transcript variant 1, mRNA. (from RefSeq NM_001289613)	0.162954	-0.16707	-0.756339	0.0554577	-0.214071	0.0936356	-0.450682	0.687221	-0.712007	-0.422954	-3.55502	0.641761	-0.748808	-0.833807	0.637169	0.725175	1.31071e-06	9.01392e-05	1	-0.706231	1.61018	0.61047	0.745896	0.0850807	1.56023	0.595095	0.561047
uc289bpd.1	Krt1	Krt1 (from geneSymbol)	0.189484	0.698119	3.01001	-5.45782	4.86977	0.84575	1.2139	-2.91701	-2.0437	-2.57932	2.01295	1.84495	-0.0145269	3.80773	0.000148067	0.000813045	1.31539e-06	9.03918e-05	5	0.0158668	0.132401	0.242541	0.16732	4.03607	3.59241	0.989981	14.0036
uc288loa.1	Cmah	Cmah (from geneSymbol)	-0.274871	-0.0365202	1.16193	0.565964	0.0126902	0.582232	-0.495142	0.0612456	0.470831	0.650264	0.675162	-2.40212	-0.33034	-0.907528	0.086945	0.158813	1.31839e-06	9.05289e-05	3	-0.254641	1.04337	1.38591	1.56946	1.59678	0.189186	0.795349	0.533098
uc289rud.1	Tnks2	Tnks2 (from geneSymbol)	0.301364	0.286499	0.0462418	-0.102318	-0.139852	-0.0636423	-0.142365	0.100705	0.139827	0.172195	0.710017	-0.503244	0.279332	-0.144576	0.087843	0.160134	1.32087e-06	9.05608e-05	6	0.107751	1.0723	1.10177	1.12677	1.63582	0.705519	1.21363	0.904645
uc287gmr.1	Prex2	Prex2 (from geneSymbol)	0.996157	0.932603	-0.67134	-0.452197	-0.38603	-0.173957	0.17806	0.289192	0.322468	-0.528305	0.254373	1.16478	-0.174527	-0.202671	9.58002e-05	0.000562689	1.325e-06	9.07743e-05	2	0.160759	1.22196	1.25047	0.693369	1.19282	2.242	0.886058	0.86894
uc009uvb.3	Car5b	Mus musculus carbonic anhydrase 5b, mitochondrial (Car5b), mRNA. (from RefSeq NM_181315)	0.430101	0.367851	-0.10083	0.222797	0.872666	0.304383	0.22593	-0.510979	0.188395	0.0202853	0.101438	0.743925	-0.165523	-0.791681	0.030558	0.0684518	1.33435e-06	9.13457e-05	4	-0.0591627	0.701746	1.1395	1.01416	1.07284	1.67473	0.891605	0.577671
uc290efn.1	Tnik	Tnik (from geneSymbol)	-0.348773	-0.242668	0.940717	0.0162754	-0.368842	0.151807	-0.0982709	0.840564	0.0560955	-0.241878	0.971092	-1.2402	-0.107173	-0.675926	0.00137993	0.00528636	1.35618e-06	9.27691e-05	3	-0.0567757	1.79075	1.03965	0.845644	1.96032	0.423313	0.928406	0.62593
uc009dcd.3	Pdzrn3	Mus musculus PDZ domain containing RING finger 3 (Pdzrn3), mRNA. (from RefSeq NM_018884)	-0.190635	-0.580046	1.04232	-0.071833	-0.171911	0.558952	-0.338097	0.642804	0.0109794	0.463621	0.871365	-1.84007	-0.042772	-0.805836	0.000107219	0.000619529	1.36624e-06	9.33155e-05	3	-0.0999876	1.56136	1.00764	1.379	1.82939	0.279307	0.970788	0.572031
uc008yhy.2	Hpse	The sequence shown here is derived from an Ensembl automatic analysis pipeline and should be considered as preliminary data. (from UniProt D3Z3C3)	1.42174	1.0607	-0.871811	-0.0950113	-0.0589638	-0.00492435	0.015591	-0.0856341	-0.57362	-0.491236	0.47638	0.87332	0.84127	0.543201	2.38267e-06	2.53245e-05	1.36887e-06	9.34241e-05	7	0.22624	0.94237	0.671929	0.711415	1.39125	1.83187	1.79163	1.4572
uc290ozi.1	Akr1a1	Akr1a1 (from geneSymbol)	0.512319	0.43499	-0.149755	0.274858	0.130439	0.388975	0.32704	-0.0270071	-0.227232	0.0863723	0.47534	0.169813	0.565753	0.234817	0.0032796	0.0108547	1.39542e-06	9.50916e-05	5	0.182551	0.981454	0.854272	1.0617	1.39025	1.12491	1.48016	1.17676
uc290pqj.1	Macf1	The sequence shown here is derived from an Ensembl automatic analysis pipeline and should be considered as preliminary data. (from UniProt F6YKN8)	-0.307629	-0.659045	0.451639	-0.0511825	-0.0925029	0.141074	0.0643441	0.329638	0.0394357	0.0622921	0.495922	-0.873286	0.370228	-0.0693647	1.22712e-09	4.84384e-08	1.41174e-06	9.59591e-05	3	0.0506949	1.2567	1.02771	1.04412	1.41022	0.545902	1.29256	0.953058
uc008mbv.2	Slc24a5	Mus musculus solute carrier family 24, member 5 (Slc24a5), mRNA. (from RefSeq NM_175034)	-0.089436	0.881919	2.10259	-0.442923	-0.597804	0.600989	0.346642	1.43852	-0.436667	-0.364698	-1.75474	0.9694	-0.4751	-0.38316	1.88904e-05	0.000143203	1.41242e-06	9.59591e-05	1	-0.143777	2.71043	0.73884	0.776631	0.296328	1.95803	0.719417	0.766757
uc288cmd.1	Dusp3	The sequence shown here is derived from an Ensembl automatic analysis pipeline and should be considered as preliminary data. (from UniProt H3BLK2)	1.86605	1.04682	-0.779068	-0.199331	-0.412938	-0.090856	-0.30673	0.122899	0.0144796	-0.498011	0.975335	0.733868	-0.418904	-0.767278	8.18845e-11	5.11327e-09	1.424e-06	9.66726e-05	5	0.0231983	1.08892	1.01009	0.708082	1.9661	1.66309	0.747993	0.587525
uc288aps.1	Nos2	Nos2 (from geneSymbol)	1.46452	-0.000652932	-0.789419	0.850913	-1.14417	0.222483	0.945726	-0.423558	0.0989194	0.315032	-3.3055	-1.40953	5.14745	2.79178	0.40895	0.524532	1.43478e-06	9.73309e-05	7	0.459226	0.745583	1.07097	1.24404	0.101145	0.376433	35.4436	6.92482
uc008dup.4	Socs5	Mus musculus suppressor of cytokine signaling 5 (Socs5), mRNA. (from RefSeq NM_019654)	-0.0159216	-0.244023	0.0705933	0.612271	0.146825	0.523927	0.276271	0.267857	0.164169	0.43519	0.497201	-0.58822	-0.0989789	0.00404255	2.46934e-07	3.88893e-06	1.44799e-06	9.80052e-05	3	0.0973231	1.20402	1.12052	1.35209	1.41147	0.665163	0.933694	1.00281
uc291uuo.1	Smg1	Contains 1 FAT domain. (from UniProt J3QQ22)	-0.100697	-0.12439	0.166817	0.198904	0.0821024	-0.0496472	-0.0393061	0.22574	0.0802818	0.147867	0.523779	-0.157119	0.561407	0.490072	1.3363e-05	0.000107201	1.45408e-06	9.83432e-05	3	0.267433	1.16938	1.05722	1.10793	1.43772	0.896814	1.47571	1.40452
uc287wlo.1	Gck	Belongs to the hexokinase family. (from UniProt Q5SVI6)	0.528108	1.38391	-0.421797	0.452588	0.768554	0.503016	0.718763	-1.0392	1.0277	-0.765531	0.57417	2.15412	0.6031	-1.17443	0.653833	0.73892	1.45537e-06	9.83564e-05	5	0.197133	0.486597	2.03877	0.588237	1.48882	4.45097	1.51898	0.44306
uc007yzv.4	Rpl35a	Mus musculus ribosomal protein L35A (Rpl35a), transcript variant 1, mRNA. (from RefSeq NM_021338)	0.67633	0.813273	0.532396	0.682943	-0.0247838	0.0936286	0.107005	0.19201	-0.0688947	0.112059	2.26974	-0.426936	0.187244	0.223456	0.0189866	0.0464174	1.45959e-06	9.85676e-05	6	0.355525	1.14235	0.953368	1.08077	4.82235	0.74384	1.13859	1.16753
uc007gus.3	Hal	Mus musculus histidine ammonia lyase (Hal), mRNA. (from RefSeq NM_010401)	1.0392	0.166149	-0.367492	0.206488	0.571277	0.676774	0.492405	0.243731	-0.27544	-0.894085	0.0375356	0.496609	0.403866	1.21025	0.136974	0.227645	1.46703e-06	9.89959e-05	5	0.174639	1.18405	0.826198	0.538088	1.02636	1.41089	1.32305	2.31378
uc009inc.2	Dnajb13	Mus musculus DnaJ heat shock protein family (Hsp40) member B13 (Dnajb13), mRNA. (from RefSeq NM_153527)	-0.62643	-0.604609	-0.198031	0.0821219	-1.02553	-0.444481	-0.432131	0.398956	-0.258663	-0.359903	-3.49707	-0.294575	-0.361532	-1.17679	0.444328	0.557174	1.48264e-06	9.98995e-05	1	-0.792797	1.31855	0.835862	0.779217	0.088568	0.815312	0.778338	0.442335
uc290nvh.1	Junos	Junos (from geneSymbol)	-0.272455	-0.625659	-1.16741	-0.500893	-0.524154	0.422023	-0.104238	0.203611	-0.0449978	-0.23233	-4.36948	0.897941	-0.934158	-1.01879	0.112002	0.194246	1.48832e-06	0.000100207	1	-0.785458	1.15158	0.969291	0.851259	0.0483789	1.8634	0.523348	0.493529
uc290pqh.1	Macf1	The sequence shown here is derived from an Ensembl automatic analysis pipeline and should be considered as preliminary data. (from UniProt F6RCJ3)	-0.323252	-0.621895	0.429273	-0.0782026	-0.111196	0.108854	0.0263504	0.343632	0.0206009	0.0528161	0.485798	-0.874622	0.341086	-0.111863	1.06536e-08	2.8992e-07	1.49152e-06	0.000100347	3	0.0367784	1.26895	1.01438	1.03729	1.40036	0.545397	1.26671	0.925392
uc292pgb.1	Tmem47	Membrane; Multi-pass membrane protein (Potential). Cell junction. Note=In undifferentiated cultured podocytes localizes to the perinuclear region and translocates to the cell membrane after Cadherin appearance at cell-cell contacts. Upon differentiation of cultured podocytes, protein disappears from cell contacts and expression ceases. (from UniProt Q9JJG6)	1.0409	0.909479	-0.519661	-0.213928	-0.0555632	0.171096	0.122369	-0.114198	0.151325	0.157543	0.865557	0.639605	0.198929	0.0635703	9.39163e-08	1.76272e-06	1.49754e-06	0.000100677	5	0.280333	0.923896	1.11059	1.11539	1.82204	1.5579	1.14785	1.04505
uc008vvf.2	Tardbp	Mus musculus TAR DNA binding protein (Tardbp), transcript variant 3, mRNA. (from RefSeq NM_001003899)	-0.129832	-0.0926855	0.305696	0.206049	-0.285612	0.0975442	0.0562902	0.578044	-0.0766536	0.00421184	0.152872	-0.0191109	0.509118	0.206144	0.000220124	0.00113802	1.52094e-06	0.000102174	3	0.193518	1.49282	0.948255	1.00292	1.11178	0.986841	1.42318	1.1536
uc292icd.1	Snord16a	Mus musculus small nucleolar RNA, C/D box 16A (Snord16a), small nucleolar RNA. (from RefSeq NR_028548)	0.677533	0.487497	-1.41047	1.40858	0.339692	-0.0234966	-0.682245	-0.0935743	-0.163615	0.749153	-2.0468	1.03085	-0.0941735	-0.513266	4.59328e-07	6.41565e-06	1.5268e-06	0.000102491	1	-0.161632	0.937198	0.892785	1.68081	0.24202	2.04323	0.936809	0.700634
uc007bum.3	Cab39	Mus musculus calcium binding protein 39 (Cab39), transcript variant 1, mRNA. (from RefSeq NM_133781)	0.0079399	-0.0236663	0.312346	0.290193	-0.152044	0.143971	0.0607859	0.128627	0.157712	0.170223	0.680484	-0.325446	0.284808	-0.0866319	9.92276e-06	8.36947e-05	1.53866e-06	0.000103209	3	0.144254	1.09325	1.11552	1.12523	1.60268	0.798052	1.21825	0.941719
uc292dex.1	Sf3b3	Sf3b3 (from geneSymbol)	0.0927646	0.128985	0.104425	0.30185	0.0679748	-0.0236302	0.0832728	0.0350101	-0.0513207	0.244683	0.935188	-0.261735	0.355074	0.184807	0.119104	0.203764	1.54165e-06	0.000103333	6	0.205958	1.02456	0.965052	1.18483	1.91214	0.834084	1.27905	1.13666
uc291ycx.1	Col4a1	Col4a1 (from geneSymbol)	0.106839	0.197079	-1.74801	-0.397434	-0.0260125	-0.409954	-0.38365	0.205437	0.0487664	0.0534297	0.039359	0.497754	-0.144514	-0.920758	5.80883e-13	7.81022e-11	1.54871e-06	0.000103729	2	-0.0315036	1.15304	1.03438	1.03773	1.02766	1.41201	0.904684	0.528232
uc007hxn.4	Gck	Mus musculus glucokinase (Gck), transcript variant 1, mRNA. (from RefSeq NM_010292)	0.444336	1.05486	-0.389996	0.160235	0.82107	0.661548	0.745761	-0.967799	1.19783	-0.878295	0.917202	2.14681	0.648402	-0.771924	0.488833	0.597628	1.56368e-06	0.000104654	5	0.327459	0.511285	2.29394	0.54401	1.88845	4.42846	1.56743	0.585636
uc289iaf.1	Traf7	The sequence shown here is derived from an Ensembl automatic analysis pipeline and should be considered as preliminary data. (from UniProt H3BLM6)	-0.0975256	-0.0779361	-0.283688	-0.0430233	-0.0667318	0.352561	-0.00244444	0.242856	0.0656674	0.263825	0.696139	-0.273991	0.0870788	-0.150293	0.0196046	0.0476612	1.56895e-06	0.000104836	4	0.13304	1.18333	1.04657	1.20066	1.62016	0.827029	1.06222	0.901067
uc007xhp.2	Cpne8	Mus musculus copine VIII (Cpne8), transcript variant 2, mRNA. (from RefSeq NM_001033851)	0.0458533	0.166067	0.266219	0.0950903	-0.468595	0.251707	-0.292509	0.415337	0.142483	0.285629	0.737192	-1.23406	0.0605977	-0.988679	0.482063	0.591532	1.5699e-06	0.000104836	3	-0.0830713	1.33361	1.1038	1.21894	1.66693	0.425119	1.0429	0.503939
uc033gbn.1	Mir6516	Mus musculus microRNA 6516 (Mir6516), microRNA. (from RefSeq NR_105853)	-0.836881	-0.903821	-1.15572	1.05994	0.736049	-0.138694	-0.324874	-0.143688	-0.344761	0.368638	-2.92445	1.14425	0.367984	-0.324322	1.82145e-08	4.52057e-07	1.59424e-06	0.000106303	1	-0.265194	0.905202	0.787438	1.29113	0.13172	2.2103	1.29055	0.798673
uc288fvg.1	Nampt	Nampt (from geneSymbol)	0.569285	0.348209	0.350936	-0.000477386	0.132496	-0.246382	0.140855	-0.0923402	-0.0577763	0.0744246	0.546799	0.58679	1.56792	0.657525	0.216363	0.323917	1.59328e-06	0.000106303	7	0.469049	0.938	0.960744	1.05294	1.46084	1.5019	2.96477	1.57737
uc289zua.1	Stard9	The sequence shown here is derived from an Ensembl automatic analysis pipeline and should be considered as preliminary data. (from UniProt F7B335)	0.823814	0.467763	-1.10173	-0.362941	0.219784	-0.375689	-0.228789	-0.112576	-0.292552	-0.482734	-0.263496	0.644112	0.0507362	0.460682	2.15983e-10	1.16851e-08	1.59789e-06	0.000106468	5	0.000596131	0.924935	0.816457	0.71562	0.833067	1.56278	1.03579	1.37619
uc287nbu.1	Gas5	Gas5 (from geneSymbol)	0.23868	0.229303	-0.135417	1.14145	0.438219	0.0298244	0.0487707	0.855761	0.0251313	0.212401	-0.306459	0.374375	-0.0802731	-0.309036	0.00106709	0.00426424	1.60872e-06	0.00010711	1	0.110272	1.80971	1.01757	1.15861	0.808624	1.29628	0.945879	0.807181
uc008yzi.3	Acacb	Contains 1 biotin carboxylation domain. (from UniProt E9Q4Z2)	0.660645	0.450502	-0.110029	-0.496048	0.511577	0.696208	0.644333	-0.141676	0.199404	0.347977	-0.30671	1.10551	-0.0138666	-0.327142	0.0462671	0.0957669	1.64051e-06	0.000109065	2	0.123356	0.906466	1.14822	1.27277	0.808483	2.15175	0.990434	0.797114
uc288uny.1	Psme2	The sequence shown here is derived from an Ensembl automatic analysis pipeline and should be considered as preliminary data. (from UniProt E0CZ90)	0.359391	0.056692	-0.306943	-0.160838	-0.221789	-0.00471951	-0.207099	0.0265269	-0.209024	0.268007	0.167235	0.0959555	1.51301	0.735835	0.692879	0.770085	1.65642e-06	0.000110041	7	0.371077	1.01856	0.865122	1.20414	1.1229	1.06877	2.85404	1.66536
uc292fqy.1	Cdon	The sequence shown here is derived from an Ensembl automatic analysis pipeline and should be considered as preliminary data. (from UniProt D3Z2P1)	1.55208	0.865048	-0.494629	-0.302707	0.600002	0.289554	-0.173364	0.535644	-0.127874	-0.844187	0.80239	0.700963	-0.236461	0.724618	9.50096e-05	0.000559044	1.66343e-06	0.000110425	5	0.222156	1.44959	0.915179	0.557025	1.74399	1.62559	0.848825	1.65246
uc288aem.1	Serpinf1	The sequence shown here is derived from an Ensembl automatic analysis pipeline and should be considered as preliminary data. (from UniProt E9PXR9)	0.734141	1.07289	-1.0702	-0.456178	0.0516963	0.104644	-0.0363486	0.010631	-0.246618	-0.174685	0.801637	0.463047	-0.205586	-0.0755486	1.33742e-10	7.73626e-09	1.69101e-06	0.000112174	5	0.0818397	1.0074	0.84287	0.885961	1.74308	1.37845	0.867187	0.948981
uc287yve.1	Specc1	Nucleus (By similarity). (from UniProt Q5SXY1)	0.49074	0.38668	0.24053	0.374252	-0.439635	0.0627069	0.312235	0.40697	-0.0533392	0.109348	0.487222	-1.22539	0.0575348	-0.478995	0.0360409	0.078221	1.71752e-06	0.000113848	3	-0.099522	1.3259	0.963703	1.07874	1.40174	0.42768	1.04069	0.717477
uc009izh.3	Dchs1	Mus musculus dachsous cadherin related 1 (Dchs1), mRNA. (from RefSeq NM_001162943)	0.933756	0.514292	-1.80091	-0.379472	0.188111	0.0458042	-0.248335	-0.0878197	-0.0596219	0.0794474	0.235871	0.60962	-0.38102	0.182807	5.59422e-17	3.8926e-14	1.71888e-06	0.000113854	5	0.0827548	0.940944	0.959516	1.05661	1.17762	1.52586	0.767895	1.13509
uc290sbu.1	Per3	Per3 (from geneSymbol)	1.43537	0.760142	0.635178	-0.344936	0.53905	-0.0321092	2.00286	-0.0489546	-0.207192	-0.718617	0.101272	1.03904	-0.36391	0.613164	4.65988e-11	3.20883e-09	1.72776e-06	0.000114348	5	0.0592574	0.966637	0.866222	0.60768	1.07272	2.05486	0.777056	1.52961
uc289iae.1	Traf7	The sequence shown here is derived from an Ensembl automatic analysis pipeline and should be considered as preliminary data. (from UniProt H3BKZ1)	-0.1037	-0.0838374	-0.279973	-0.0458987	-0.0633568	0.347583	0.00230938	0.238683	0.0624328	0.26258	0.678185	-0.271925	0.0746336	-0.133624	0.024544	0.0572102	1.7311e-06	0.000114348	4	0.130138	1.17992	1.04423	1.19962	1.60012	0.828214	1.05309	0.911539
uc287vts.1	Myl6	Myl6 (from geneSymbol)	0.343143	0.30681	0.468821	0.458434	-0.0432981	0.278524	0.117933	0.468913	0.24011	0.22646	0.532664	-0.50972	0.441862	-0.171304	0.194056	0.298308	1.73143e-06	0.000114348	3	0.175569	1.38407	1.18108	1.16996	1.4466	0.702359	1.35836	0.88804
uc287kfd.1	Ugt1a7c	Belongs to the UDP-glycosyltransferase family. (from UniProt D3YZ96)	0.768467	0.767786	-0.475276	0.525716	0.00426188	0.48761	0.359768	-0.13172	-0.186529	-0.078299	0.594311	0.643085	0.360601	0.161896	0.000133533	0.000745237	1.7384e-06	0.000114656	5	0.194764	0.912743	0.878717	0.947174	1.50975	1.56167	1.28396	1.11876
uc288yni.1	Khdrbs3	Khdrbs3 (from geneSymbol)	1.28339	0.518047	-0.667882	-0.239546	-0.186059	0.292612	0.165244	-0.348385	-0.00991492	0.166158	1.0324	-0.113039	0.34631	0.610566	0.00475273	0.0147719	1.73865e-06	0.000114656	5	0.240585	0.785463	0.993151	1.12207	2.04542	0.924639	1.27131	1.52686
uc292mti.1	mt-Atp6	Mitochondrion inner membrane; Multi-pass membrane protein (By similarity). (from UniProt Q7JCY9)	-1.38097	-1.04714	0.191295	-1.86137	-0.969964	-0.323836	-0.0527576	-0.121409	0.288184	0.289711	2.29313	-0.945171	-0.194119	1.05475	0.0163842	0.0411503	1.74719e-06	0.000114966	3	0.380724	0.91929	1.2211	1.2224	4.90117	0.519368	0.874107	2.07735
uc290keo.1	Gbp5	Gbp5 (from geneSymbol)	1.35666	0.486441	0.646988	-1.20092	-0.156565	-0.914317	-0.626196	-0.185073	-0.78743	1.22435	0.571886	0.696188	2.35083	1.96977	0.00325677	0.010793	1.75249e-06	0.000115147	7	0.834361	0.879604	0.579375	2.3365	1.48647	1.62022	5.10119	3.91707
uc029swx.2	AC110166.1	Mus musculus RIKEN cDNA E130310I04 gene (E130310I04Rik), transcript variant 2, long non-coding RNA. (from RefSeq NR_045723)	2.10304	0.194886	-1.72825	-1.23451	-0.771516	-0.969704	-0.740075	-0.587969	-0.441683	0.240579	-2.82655	1.78633	-0.214197	-0.164847	0.0288755	0.0653493	1.75127e-06	0.000115147	1	-0.315476	0.665279	0.736275	1.18147	0.140969	3.44936	0.862026	0.892023
uc287uen.1	Hal	The sequence shown here is derived from an Ensembl automatic analysis pipeline and should be considered as preliminary data. (from UniProt F8WH73)	1.09289	0.0716264	-0.361042	0.167495	0.572444	0.64844	0.462039	0.255604	-0.26344	-0.887522	0.105929	0.461438	0.407749	1.25922	0.0979373	0.174547	1.7588e-06	0.000115392	5	0.191283	1.19384	0.833099	0.540542	1.07619	1.37691	1.32661	2.39366
uc292ily.1	Myo1e	Myo1e (from geneSymbol)	-0.582383	-0.820516	0.258229	0.0591233	0.160658	0.516225	0.0626343	0.331888	0.185005	0.535485	0.687225	-0.709626	0.25083	-0.316409	8.83767e-12	7.63114e-10	1.77658e-06	0.000116474	4	0.137771	1.25866	1.13682	1.44943	1.61018	0.611479	1.18989	0.803066
uc288hml.1	CT030161.1	Mus musculus small Cajal body-specific RNA 3B (Scarna3b), guide RNA. (from RefSeq NR_028544)	-0.344825	-0.795434	-1.4184	0.856682	0.90512	-0.551585	-0.60998	0.206353	0.0528815	0.260884	-2.82473	0.630777	-0.245868	-0.377251	1.0926e-10	6.54656e-09	1.78583e-06	0.000116995	1	-0.328136	1.15377	1.03733	1.19821	0.141147	1.5484	0.843308	0.769903
uc007dbb.2	Stx6	Mus musculus syntaxin 6 (Stx6), mRNA. (from RefSeq NM_021433)	-0.0722343	-0.0461095	0.131995	-0.052893	-0.103611	0.232089	0.149955	0.343603	0.0760693	0.516971	0.524816	-0.241797	0.00387381	-0.168052	0.118575	0.20303	1.79319e-06	0.000117392	3	0.150784	1.26892	1.05414	1.43095	1.43875	0.845692	1.00269	0.890043
uc008ifp.3	Camk1d	Mus musculus calcium/calmodulin-dependent protein kinase ID (Camk1d), transcript variant 1, mRNA. (from RefSeq NM_177343)	-0.323913	-0.682126	0.522326	0.29813	0.534706	-0.0150269	0.240229	0.960216	-0.118767	-0.386852	-0.168564	0.499351	0.281229	0.506982	2.24244e-11	1.70604e-09	1.80209e-06	0.000117814	3	0.224799	1.9456	0.920975	0.764797	0.889728	1.41358	1.21523	1.42107
uc292lsd.1	Pth1r	Pth1r (from geneSymbol)	1.10002	0.458115	-0.816245	-0.192404	0.356257	0.33021	-0.12916	-0.582946	0.315459	0.294585	0.734349	0.724955	-0.108153	-0.0447132	8.82319e-05	0.000525751	1.80225e-06	0.000117814	5	0.190505	0.667599	1.24441	1.22653	1.66365	1.65285	0.927775	0.969483
uc287uzo.1	Cnot2	The sequence shown here is derived from an Ensembl automatic analysis pipeline and should be considered as preliminary data. (from UniProt E9Q8R6)	-0.0331179	-0.0425823	0.624144	0.0611519	-0.0961946	0.0468729	0.056466	-0.0909474	-0.0607217	0.0131164	1.17628	-0.182704	0.272711	0.254151	5.23025e-05	0.000338053	1.80366e-06	0.00011782	3	0.197411	0.938906	0.958784	1.00913	2.25993	0.88105	1.20808	1.19263
uc012arb.3	Tnf	Mus musculus tumor necrosis factor (Tnf), transcript variant 2, mRNA. (from RefSeq NM_001278601)	-0.720168	-2.00967	-0.13981	-0.296097	0.548653	-0.829808	0.773879	-0.538895	0.295332	-0.626518	-2.93105	0.797425	1.91078	0.977035	0.00159035	0.00595486	1.81986e-06	0.000118792	1	-0.0165562	0.688298	1.22717	0.647738	0.131119	1.738	3.76012	1.96842
uc287ife.1	Rftn2	Cell membrane; Lipid-anchor (By similarity). (from UniProt Q8CHX7)	1.22757	1.13759	-0.519307	0.169444	0.185329	0.0905677	0.21385	0.260676	0.711635	-0.405044	0.620141	0.778977	-0.293253	0.36972	0.00015997	0.00086823	1.83602e-06	0.00011976	5	0.291836	1.19804	1.63766	0.755213	1.53703	1.71591	0.81606	1.2921
uc009qnx.2	Myo1e	Mus musculus myosin IE (Myo1e), mRNA. (from RefSeq NM_181072)	-0.589093	-0.82241	0.263054	0.0592911	0.161492	0.512234	0.0701173	0.330581	0.182102	0.535339	0.690744	-0.711164	0.252192	-0.314065	6.77427e-12	6.15612e-10	1.83935e-06	0.00011989	4	0.137961	1.25752	1.13454	1.44928	1.61412	0.610827	1.19102	0.804372
uc009lhx.3	Adgra2	Mus musculus adhesion G protein-coupled receptor A2 (Adgra2), mRNA. (from RefSeq NM_054044)	0.791478	0.215934	-1.39827	-0.415889	0.248161	0.329225	-0.0985528	-0.345291	-0.0596335	0.0451408	0.499158	1.10385	-0.313925	0.156927	2.39032e-09	8.3897e-08	1.85667e-06	0.000120931	5	0.155175	0.787149	0.959508	1.03178	1.41339	2.14927	0.80445	1.11491
uc007log.2	Coa3	Mus musculus cytochrome C oxidase assembly factor 3 (Coa3), mRNA. (from RefSeq NM_026618)	0.0732471	0.0258624	-0.565687	-0.0225205	-0.0165681	0.239445	0.145697	0.0292469	0.0413494	-0.169047	1.13365	0.0723546	-0.0712055	-0.00917922	0.000867594	0.00358143	1.86239e-06	0.000121216	5	0.146738	1.02048	1.02908	0.88943	2.19412	1.05143	0.951842	0.993658
uc007ale.2	Paqr8	Steroid membrane receptor. Binds progesterone. May be involved in oocyte maturation. (from UniProt Q80ZE5)	-0.711745	-1.19934	1.63184	0.232328	-0.270783	0.163778	0.0914177	1.96718	0.0374458	-0.242552	0.251564	-0.670167	-0.381586	-0.0764272	5.95182e-09	1.78252e-07	1.87551e-06	0.000121805	3	0.126495	3.91004	1.0263	0.845249	1.1905	0.628434	0.767593	0.948403
uc012aml.2	Traf7	Mus musculus TNF receptor-associated factor 7 (Traf7), transcript variant 3, mRNA. (from RefSeq NM_153792)	-0.106071	-0.0855469	-0.291472	-0.0351647	-0.0626644	0.356537	-0.00566235	0.257384	0.0622646	0.264745	0.68745	-0.280533	0.0814227	-0.149245	0.015338	0.038954	1.87543e-06	0.000121805	4	0.131927	1.19531	1.0441	1.20142	1.61043	0.823287	1.05806	0.901722
uc290wvw.1	Csn1s2b	Csn1s2b (from geneSymbol)	2.04044	2.08457	0.293461	0.788344	-0.0538962	0.328633	0.909623	0.746417	0.703781	-0.781983	-5.00902	3.2558	-1.26631	0.179934	0.520646	0.625815	1.90431e-06	0.000123533	1	-0.310197	1.67762	1.62877	0.581567	0.0310553	9.55195	0.415722	1.13283
uc009jgn.3	Mical2	Mus musculus microtubule associated monooxygenase, calponin and LIM domain containing 2 (Mical2), transcript variant B, mRNA. (from RefSeq NM_177282)	0.135254	-0.0320421	0.261689	-0.00757525	-0.390726	0.181557	-0.0798047	0.786557	0.00195548	-0.00272283	0.312947	-1.29162	-0.271942	-0.607644	0.549229	0.650882	1.90486e-06	0.000123533	3	-0.15321	1.72495	1.00136	0.998114	1.24224	0.408491	0.828204	0.656267
uc009fsp.2	Lipe	In adipose tissue and heart, it primarily hydrolyzes stored triglycerides to free fatty acids, while in steroidogenic tissues, it principally converts cholesteryl esters to free cholesterol for steroid hormone production. (from UniProt P54310)	-0.343848	-0.594957	-0.616304	-0.460735	0.349359	0.0279068	0.187876	-0.435079	0.0157238	0.353742	0.0622142	0.437518	-0.455085	-1.13743	0.00019986	0.00104856	1.94755e-06	0.000126028	4	-0.165485	0.739653	1.01096	1.27787	1.04407	1.35427	0.729467	0.45457
uc009mqf.3	Itfg1	Mus musculus integrin alpha FG-GAP repeat containing 1 (Itfg1), mRNA. (from RefSeq NM_028007)	0.250624	0.148665	0.0786092	0.0652768	-0.20549	0.00242526	0.146436	-0.051126	0.229535	-0.033779	0.907142	-0.0676539	0.233088	-0.023183	0.0306779	0.0686704	1.95164e-06	0.000126174	6	0.170575	0.965183	1.17246	0.976858	1.87533	0.954188	1.17535	0.984059
uc287yod.1	Cops3	Cops3 (from geneSymbol)	0.136679	0.321028	0.185519	0.331677	-0.0401561	0.334873	0.248507	-0.112258	0.243218	-0.21168	1.04883	-0.0469905	0.254373	0.126138	0.101273	0.179315	1.95261e-06	0.000126174	3	0.185948	0.925139	1.18363	0.863531	2.06886	0.967953	1.19282	1.09137
uc288acn.1	Pafah1b1	Pafah1b1 (from geneSymbol)	0.0546452	0.0445476	0.30409	0.310242	-0.0425194	0.122882	0.0609753	0.213098	0.0322898	0.11717	0.500774	-0.242106	0.321088	0.223763	1.70387e-05	0.000131307	1.97222e-06	0.00012735	3	0.166582	1.15917	1.02263	1.08461	1.41497	0.84551	1.24927	1.16778
uc033fkn.2	Twist2	Contains 1 basic helix-loop-helix (bHLH) domain. (from UniProt A5D6P6)	-0.196401	-0.185237	-1.10848	-0.463706	0.202495	0.505007	0.0407495	-0.879914	-0.0155079	0.589488	0.643079	1.14896	-0.259712	0.587617	0.00125218	0.00487136	1.97601e-06	0.000127468	2	0.259145	0.5434	0.989308	1.50471	1.56166	2.21754	0.835255	1.50276
uc009ikx.3	Wnt11	Mus musculus wingless-type MMTV integration site family, member 11 (Wnt11), transcript variant 2, mRNA. (from RefSeq NM_009519)	-0.622944	-1.05412	0.826932	-0.735188	-0.619178	0.12465	-0.163361	1.77555	0.635477	1.0259	0.454089	-1.56554	-0.807585	-1.07736	0.00379559	0.0122516	1.97689e-06	0.000127468	3	0.0629346	3.42369	1.55345	2.03623	1.36992	0.337852	0.571338	0.473896
uc008nyk.3	Sulf2	Mus musculus sulfatase 2 (Sulf2), transcript variant 1, mRNA. (from RefSeq NM_001252578)	-0.142176	-0.272543	0.464435	-0.329094	0.428794	0.635413	0.173301	0.286445	-0.30892	-0.654172	0.25238	0.100195	-0.213999	0.924823	2.36048e-05	0.000172786	1.99921e-06	0.000128815	3	0.0552502	1.21963	0.807246	0.63544	1.19117	1.07192	0.862144	1.89845
uc290cpq.1	Sulf2	Mus musculus sulfatase 2 (Sulf2), transcript variant 4, mRNA. (from RefSeq NM_001355619)	-0.111703	-0.266022	0.486134	-0.315602	0.433581	0.630016	0.179745	0.36641	-0.294064	-0.679748	0.249837	0.103802	-0.210611	0.93194	4.08673e-05	0.000274371	2.01427e-06	0.0001296	3	0.0667952	1.28914	0.815602	0.624274	1.18907	1.0746	0.864171	1.90784
uc007uwf.3	Acod1	Mus musculus aconitate decarboxylase 1 (Acod1), mRNA. (from RefSeq NM_008392)	-1.40602	-2.25024	0.380366	0.703325	2.84404	-1.09535	1.89492	-0.317244	0.168165	-0.170759	-2.41495	1.53531	4.07558	3.01912	0.000110505	0.000635205	2.03117e-06	0.000130593	1	0.842176	0.802602	1.12363	0.888375	0.187511	2.89852	16.8605	8.10675
uc287hio.1	Cox5b	Cox5b (from geneSymbol)	0.262512	-0.0738579	-0.0652271	0.054446	-0.0963136	0.312512	0.280638	-0.208703	0.236039	-0.0389015	1.08235	-0.00660773	0.578179	0.258161	0.112761	0.19524	2.03816e-06	0.000130949	5	0.271502	0.865315	1.17775	0.973396	2.11748	0.99543	1.49296	1.19595
uc012dej.2	Rad23b	Mus musculus RAD23 homolog B, nucleotide excision repair protein (Rad23b), mRNA. (from RefSeq NM_009011)	0.0440632	-0.0496506	0.613014	0.0418706	-0.0972962	0.429627	0.281994	0.281981	0.0283048	0.119258	0.689756	-0.461392	0.263951	0.118913	2.25637e-12	2.4671e-10	2.0627e-06	0.000132242	3	0.148682	1.21586	1.01981	1.08618	1.61301	0.726285	1.20076	1.08592
uc292hjv.1	Nrg4	Nrg4 (from geneSymbol)	1.03124	1.2525	0.763276	-0.224767	1.14863	0.29858	1.48069	0.026434	0.194367	0.319864	0.317283	0.958523	-0.891107	-1.31694	0.000441345	0.00203297	2.0775e-06	0.000133097	2	-0.0559392	1.01849	1.14422	1.24821	1.24598	1.94332	0.5392	0.401386
uc291zbw.1	Adgra2	Cell membrane; Multi-pass membrane protein (By similarity). (from UniProt J3QMG7)	0.81601	0.239121	-1.38699	-0.443338	0.247383	0.29438	-0.100719	-0.345309	-0.0483804	0.0546706	0.546808	1.08954	-0.341651	0.15569	2.54495e-09	8.82523e-08	2.08858e-06	0.000133615	5	0.158767	0.787139	0.967021	1.03862	1.46085	2.12806	0.789138	1.11395
uc057cbd.1	Pstk	Pstk (from geneSymbol)	0.1194	-0.130427	0.00745325	-0.284609	-0.00691699	0.0605648	-0.199028	0.686812	0.218825	0.220716	-1.60145	0.532813	-0.0991945	0.00118562	0.852679	0.892919	2.09186e-06	0.00013373	1	-0.00575649	1.60972	1.16379	1.16531	0.329545	1.44675	0.933554	1.00082
uc291pfm.1	Emc10	The sequence shown here is derived from an Ensembl automatic analysis pipeline and should be considered as preliminary data. (from UniProt D3Z665)	-0.539691	0.00732675	-0.84673	-0.410411	-0.235216	0.387782	-0.131197	0.502725	-0.184858	-0.0574069	-0.436169	0.276315	-0.229255	-0.12383	1.552e-07	2.64898e-06	2.14162e-06	0.00013662	1	-0.0360684	1.41689	0.879736	0.96099	0.739094	1.2111	0.853075	0.917748
uc292adv.1	Palld	Palld (from geneSymbol)	0.0810161	0.0183927	0.00214599	0.279931	-0.0136616	0.488157	-0.442822	0.518077	0.0737402	0.555391	1.46884	-1.48381	-0.435351	-0.56299	0.372427	0.489819	2.14047e-06	0.00013662	3	0.0191286	1.43205	1.05244	1.46957	2.768	0.357543	0.739514	0.676898
uc007qvn.3	Dapk1	Mus musculus death associated protein kinase 1 (Dapk1), transcript variant 3, mRNA. (from RefSeq NM_001285917)	0.260604	0.308914	-0.295028	-0.273852	0.198412	0.244962	-0.327762	0.697214	-0.169466	-0.078056	0.181546	0.354237	0.0222767	-0.27289	0.0101418	0.0276813	2.14444e-06	0.000136703	6	0.10498	1.62137	0.889172	0.947333	1.1341	1.27831	1.01556	0.82766
uc008nyl.3	Sulf2	Mus musculus sulfatase 2 (Sulf2), transcript variant 2, mRNA. (from RefSeq NM_028072)	-0.114809	-0.254563	0.492508	-0.312638	0.431459	0.62862	0.182171	0.364958	-0.295346	-0.663706	0.24606	0.0955212	-0.210741	0.9201	4.65314e-05	0.000306251	2.14842e-06	0.00013686	3	0.0652637	1.28784	0.814877	0.631255	1.18596	1.06845	0.864093	1.89225
uc291ycz.1	Col4a1	Col4a1 (from geneSymbol)	0.268785	0.480741	-1.4768	0.00457367	0.118637	-0.461097	-0.355268	0.468239	0.0391196	0.193555	0.122885	0.712251	-0.187777	-0.828069	5.79402e-15	1.85346e-12	2.169e-06	0.000137975	2	0.0743147	1.38342	1.02749	1.14358	1.08891	1.63836	0.877958	0.563283
uc009dmd.2	Adipor2	Receptor for globular and full-length adiponectin (APM1), an essential hormone secreted by adipocytes that acts as an antidiabetic. Probably involved in metabolic pathways that regulate lipid metabolism such as fatty acid oxidation. Mediates increased AMPK, PPARA ligand activity, fatty acid oxidation and glucose uptake by adiponectin. Has some intermediate-affinity receptor activity for both glob…	-0.147322	-0.229335	0.150549	-0.0147493	0.20071	0.000289127	0.340575	-0.0569702	0.107664	0.0514672	0.292123	0.538834	0.1131	-0.142788	9.73621e-06	8.24422e-05	2.20114e-06	0.00013992	4	0.129061	0.961281	1.07748	1.03632	1.22444	1.4528	1.08155	0.905767
uc287qpt.1	Rev3l	Interacts with MAD2L2 to form the error prone DNA polymerase zeta involved in translesion DNA synthesis (By similarity). (from UniProt Q61493)	0.56073	0.646341	0.108309	-0.00339124	0.0339924	-0.206479	-0.102744	0.220844	0.0658201	-0.338053	0.601195	0.285958	0.0844721	0.487773	3.06391e-10	1.56441e-08	2.24908e-06	0.000142766	5	0.201144	1.16541	1.04668	0.791109	1.51697	1.21922	1.0603	1.40228
uc008zzt.3	Rasa4	Mus musculus RAS p21 protein activator 4 (Rasa4), transcript variant 1, mRNA. (from RefSeq NM_133914)	0.901693	0.202032	-0.593501	-0.209065	0.434329	-0.134292	-0.215989	-0.344237	-0.654421	-0.00366484	-0.380083	0.559991	0.520004	0.108143	4.28717e-05	0.000285735	2.27094e-06	0.000144052	7	-0.0277525	0.787724	0.63533	0.997463	0.768394	1.47426	1.43396	1.07784
uc007rpr.3	Map1b	Mus musculus microtubule-associated protein 1B (Map1b), mRNA. (from RefSeq NM_008634)	0.268286	0.190617	-0.921025	-0.496974	0.0813779	-0.224062	-0.0396714	0.359473	0.087454	-0.309604	0.101034	0.369112	-0.170498	0.559881	4.75056e-05	0.000311716	2.27337e-06	0.000144104	5	0.142407	1.28296	1.06249	0.806863	1.07254	1.29156	0.888536	1.47415
uc007bou.3	Dnpep	Mus musculus aspartyl aminopeptidase (Dnpep), transcript variant 2, mRNA. (from RefSeq NM_016878)	0.167645	-0.127877	-0.478783	-0.19864	-0.180478	0.172536	-0.0986364	-0.250383	-0.0530001	0.241087	0.793469	-0.046482	0.0612573	-0.08473	0.00329508	0.010895	2.29357e-06	0.000145282	5	0.0944597	0.840673	0.96393	1.18188	1.73324	0.968295	1.04337	0.942961
uc287wwu.1	Mdh1	Mdh1 (from geneSymbol)	-0.00754687	-0.114462	0.0517865	-0.0216293	0.220177	0.375916	0.109811	-0.168382	0.271055	0.231005	0.857509	0.111118	0.27238	0.236776	0.0694747	0.132744	2.30047e-06	0.000145616	4	0.25878	0.88984	1.20669	1.17365	1.81191	1.08007	1.2078	1.17836
uc291sxn.1	Wnt11	The sequence shown here is derived from an Ensembl automatic analysis pipeline and should be considered as preliminary data. (from UniProt E9PYZ1)	-0.731144	-1.07477	0.748085	-0.781127	-0.528784	0.0379625	-0.330813	1.64452	0.532404	1.02077	0.533045	-1.55502	-0.716648	-1.16977	0.00401876	0.0128648	2.31104e-06	0.000146115	3	0.0413278	3.12644	1.44634	2.029	1.44698	0.340324	0.60851	0.444491
uc292frh.1	Hyls1	Hyls1 (from geneSymbol)	0.114158	0.136792	-0.16693	-0.0504479	-0.396717	0.137431	0.000674597	0.217915	0.116445	0.0182318	-0.812013	0.545216	-0.0863304	-0.371311	0.845658	0.887643	2.31159e-06	0.000146115	1	-0.0531208	1.16305	1.08406	1.01272	0.569586	1.45924	0.941916	0.77308
uc007ppu.3	Aoah	Mus musculus acyloxyacyl hydrolase (Aoah), transcript variant 1, mRNA. (from RefSeq NM_012054)	1.41459	0.942087	-0.79495	-0.198231	0.0607534	-0.569142	-0.286934	0.365866	-0.607971	0.585894	0.139622	0.852237	1.43067	0.854555	1.55958e-07	2.65913e-06	2.31434e-06	0.000146185	7	0.517267	1.28866	0.656119	1.50097	1.10162	1.8053	2.69571	1.8082
uc292msy.1	mt-Tw	mt-Tw (from geneSymbol)	2.71723	2.36206	0.892888	0.998423	1.40155	0.21745	-0.184562	1.06499	1.48865	-0.114654	0.696165	1.69744	-0.542269	0.0137198	2.50386e-13	3.8748e-11	2.33234e-06	0.000147219	2	0.614863	2.09215	2.80626	0.923604	1.62019	3.24324	0.68669	1.00956
uc007yxt.3	Dlg1	Mus musculus discs large MAGUK scaffold protein 1 (Dlg1), transcript variant 5, mRNA. (from RefSeq NM_001252436)	-0.25086	-0.200589	0.626945	0.245493	0.0192894	0.133735	-0.0540342	0.163039	0.0142817	0.352087	0.255322	-0.635131	0.0603407	0.0218596	1.7908e-06	1.98828e-05	2.35224e-06	0.000148163	3	0.0331142	1.11964	1.00995	1.27641	1.1936	0.643882	1.04271	1.01527
uc007ftr.2	Chchd10	Mus musculus coiled-coil-helix-coiled-coil-helix domain containing 10 (Chchd10), mRNA. (from RefSeq NM_175329)	0.707831	0.686353	-0.90071	-0.538581	0.119345	-0.132886	-0.186996	-0.0826986	0.00459491	0.222397	0.700666	0.899389	-0.317517	-0.92091	5.54987e-06	5.15852e-05	2.35218e-06	0.000148163	5	0.0722745	0.94429	1.00319	1.16667	1.62525	1.86528	0.80245	0.528176
uc292cby.1	Ces1d	Ces1d (from geneSymbol)	-1.02233	1.28291	0.143243	-0.262094	1.97148	1.30198	1.21437	-0.0289734	-0.340733	0.662098	-1.06361	1.55934	-1.03515	-1.45763	3.03075e-06	3.10561e-05	2.35411e-06	0.000148177	4	-0.24352	0.980117	0.78964	1.58238	0.478434	2.9472	0.487967	0.364092
uc033ftt.3	Gck	Mus musculus glucokinase (Gck), transcript variant 2, mRNA. (from RefSeq NM_001287386)	0.518509	0.984641	-0.393607	0.227656	0.689749	0.526577	0.789066	-0.902963	1.17987	-0.796143	0.667109	2.27583	0.691486	-0.660237	0.604697	0.698206	2.39713e-06	0.000150674	5	0.350708	0.534787	2.26557	0.575887	1.58789	4.84276	1.61495	0.632774
uc007hxg.4	Aebp1	Mus musculus AE binding protein 1 (Aebp1), transcript variant 2, mRNA. (from RefSeq NM_009636)	0.47751	0.391519	-0.796897	-0.16246	0.826546	0.828823	0.359651	0.00533447	-0.117654	0.139265	0.347318	0.734867	-0.0914115	0.13368	7.34057e-13	9.50764e-11	2.39978e-06	0.000150735	5	0.164486	1.0037	0.921685	1.10134	1.27219	1.66424	0.938604	1.09709
uc008cgr.3	Tnf	Mus musculus tumor necrosis factor (Tnf), transcript variant 1, mRNA. (from RefSeq NM_013693)	-0.678284	-1.93033	-0.117495	-0.315418	0.522357	-0.79193	0.74177	-0.520605	0.304933	-0.63735	-2.87207	0.657556	1.93718	0.993186	0.00214868	0.00764316	2.42462e-06	0.000151874	1	-0.0195956	0.697079	1.23536	0.642893	0.136591	1.57741	3.82956	1.99058
uc007bot.3	Dnpep	Aminopeptidase with specificity towards an acidic amino acid at the N-terminus. Likely to play an important role in intracellular protein and peptide metabolism (By similarity). (from UniProt Q9Z2W0)	0.19742	-0.133273	-0.475904	-0.232984	-0.161468	0.158372	-0.0743876	-0.28165	-0.0184775	0.222163	0.828553	-0.118431	0.0731974	-0.0610073	0.00589785	0.017674	2.42213e-06	0.000151874	5	0.0920497	0.82265	0.987274	1.16648	1.7759	0.921189	1.05205	0.958595
uc008rpx.3	Clca3a1	Mus musculus chloride channel accessory 3A1 (Clca3a1), transcript variant 1, mRNA. (from RefSeq NM_009899)	1.50061	1.17397	0.052187	-0.0367266	-0.499666	0.348958	1.04481	-0.06148	-0.102558	-0.353315	-0.746968	0.710015	0.389767	0.0115847	0.00757385	0.0217411	2.42468e-06	0.000151874	7	-0.0218505	0.958281	0.93138	0.782784	0.595854	1.63582	1.31018	1.00806
uc290iax.1	Man1a2	Man1a2 (from geneSymbol)	0.209273	0.324288	0.413315	0.182904	-0.0263782	0.132722	0.316646	0.458698	0.121945	0.175161	0.790254	-0.799628	0.302911	0.127401	0.15102	0.245809	2.43329e-06	0.000152308	3	0.168106	1.3743	1.0882	1.12909	1.72938	0.574497	1.23363	1.09232
uc291kjd.1	Ergic2	Ergic2 (from geneSymbol)	-0.154289	-0.186517	0.134766	0.158476	-0.131769	-0.0223738	0.187046	-0.213881	0.339972	-0.155598	1.38961	-0.179822	0.190697	0.324755	0.0870049	0.15891	2.43739e-06	0.000152458	3	0.242247	0.862215	1.26573	0.89776	2.62007	0.882812	1.14131	1.25245
uc291arc.1	Rasa4	Rasa4 (from geneSymbol)	0.909611	0.227498	-0.568478	-0.188522	0.384723	-0.180262	-0.283509	-0.292627	-0.65276	0.00660967	-0.461215	0.469454	0.515154	0.147153	3.54846e-05	0.000243832	2.4532e-06	0.00015334	7	-0.0383186	0.816414	0.636062	1.00459	0.726374	1.38459	1.42915	1.10738
uc007xuc.2	Krt1	Mus musculus keratin 1 (Krt1), mRNA. (from RefSeq NM_008473)	0.205275	0.530644	3.43104	-5.33635	4.90814	0.854483	1.2275	-2.75103	-1.56519	-1.97987	2.09422	1.8315	-0.019488	3.7981	2.56229e-05	0.000185184	2.45902e-06	0.000153597	5	0.201179	0.148544	0.337934	0.253513	4.26996	3.55908	0.986583	13.9105
uc289eht.1	Kalrn	Kalrn (from geneSymbol)	-0.577839	-0.471761	0.884073	-0.00359833	-0.0920446	0.184701	-0.401977	0.305443	0.195559	0.0220822	1.08237	-1.88912	-0.105536	-0.586698	0.0483964	0.0993286	2.46706e-06	0.000153922	3	-0.139415	1.2358	1.14517	1.01542	2.11751	0.269971	0.92946	0.665865
uc009ikw.4	Wnt11	Mus musculus wingless-type MMTV integration site family, member 11 (Wnt11), transcript variant 3, mRNA. (from RefSeq NM_001285794)	-0.724319	-1.0583	0.752185	-0.849804	-0.592292	0.0115027	-0.233815	1.73707	0.640017	0.677973	0.404563	-1.56003	-0.766386	-1.13612	0.00349346	0.0114353	2.47295e-06	0.000154146	3	-0.000416508	3.33358	1.55835	1.59989	1.32369	0.339143	0.587888	0.454981
uc009ddd.3	Lrrn1	Mus musculus leucine rich repeat protein 1, neuronal (Lrrn1), mRNA. (from RefSeq NM_008516)	2.5465	1.33351	-1.01527	-1.13557	-0.738768	-0.747318	-0.20063	-0.447597	0.332057	-1.89836	0.136962	1.49352	0.690249	1.2116	1.30928e-06	1.53255e-05	2.48137e-06	0.000154457	5	0.216919	0.733263	1.25881	0.268249	1.09959	2.81575	1.61356	2.31594
uc288xgh.1	Myo10	The sequence shown here is derived from an Ensembl automatic analysis pipeline and should be considered as preliminary data. (from UniProt F6UVU0)	-0.661802	-0.488383	0.513168	-0.167541	-0.149871	0.515778	-0.147769	0.849125	0.00792816	0.446076	0.782963	-1.01239	0.68614	0.171345	0.000871631	0.00359592	2.50864e-06	0.000155938	3	0.275884	1.80141	1.00551	1.36233	1.72066	0.495724	1.60897	1.12611
uc008cpu.3	Enpp4	Mus musculus ectonucleotide pyrophosphatase/phosphodiesterase 4 (Enpp4), transcript variant 2, mRNA. (from RefSeq NM_001357996)	0.546964	0.757935	-0.060722	-0.25436	0.0504632	-0.0819294	0.170717	0.0791441	0.130369	-0.0768739	0.285897	0.775361	0.619662	-0.013919	0.00415173	0.0132122	2.51769e-06	0.000156392	5	0.257092	1.05639	1.09457	0.94811	1.21917	1.71162	1.53652	0.990398
uc288acm.1	Pafah1b1	Pafah1b1 (from geneSymbol)	0.0537272	0.0537555	0.328901	0.302506	-0.0346746	0.108117	0.0658956	0.225808	0.0299694	0.121585	0.495882	-0.234141	0.320793	0.228976	7.24328e-06	6.43931e-05	2.52742e-06	0.00015678	3	0.169839	1.16943	1.02099	1.08793	1.41018	0.850191	1.24902	1.172
uc007rfs.2	Pcsk1	Mus musculus proprotein convertase subtilisin/kexin type 1 (Pcsk1), mRNA. (from RefSeq NM_013628)	0.298153	-0.135125	2.33639	-1.47076	-0.341876	-0.389433	-0.569466	1.42441	0.716201	0.13166	0.0494512	0.183356	-4.72247	-2.42126	0.00243606	0.00847909	2.52568e-06	0.00015678	3	-0.662663	2.68405	1.64285	1.09555	1.03487	1.13552	0.0378787	0.186694
uc291vzb.1	Bckdk	Bckdk (from geneSymbol)	0.225491	0.16753	-0.268554	-0.380306	0.0253797	0.171918	-0.0743065	0.0916993	0.0758446	-0.195172	0.76389	0.295899	-0.115594	-0.232038	0.0169134	0.0422229	2.56618e-06	0.000158856	5	0.0977897	1.06562	1.05398	0.873469	1.69806	1.22765	0.923002	0.851431
uc291fbb.1	Hpgds	Hpgds (from geneSymbol)	1.54674	1.26418	-0.775045	0.493266	0.0697511	-0.237016	0.00105441	-0.188315	-0.395821	-0.921103	0.290671	0.543862	0.293429	0.384341	6.93215e-10	3.023e-08	2.59807e-06	0.000160388	7	0.00100892	0.87763	0.760057	0.528105	1.22321	1.45787	1.22555	1.30526
uc288unn.1	Psme1	The sequence shown here is derived from an Ensembl automatic analysis pipeline and should be considered as preliminary data. (from UniProt G3X9K9)	0.487369	-0.0395736	0.194606	-0.346926	-0.23224	-0.226933	-0.0779944	-0.0471526	-0.2722	0.00945586	0.322181	-0.0428012	1.21112	0.522611	0.0204447	0.0493198	2.59711e-06	0.000160388	7	0.243317	0.967845	0.828056	1.00658	1.25022	0.970768	2.31518	1.43655
uc291gpq.1	Anxa4	A pair of annexin repeats may form one binding site for calcium and phospholipid (By similarity). (from UniProt D3Z0S1)	0.241937	0.0718452	-0.212762	0.0362207	-0.010859	0.0442854	0.0381578	-0.131335	-0.144872	-0.0463397	0.728475	0.195607	0.757199	0.271033	0.113769	0.196603	2.63672e-06	0.000162551	5	0.232824	0.912986	0.904459	0.96839	1.65689	1.14521	1.69021	1.20667
uc008eat.2	Greb1l	Mus musculus growth regulation by estrogen in breast cancer-like (Greb1l), mRNA. (from RefSeq NM_001083628)	0.375484	0.443397	-0.215528	0.166437	0.762034	0.841098	-0.076608	0.0350126	-0.206837	-0.873396	-0.245284	0.127981	-0.52124	0.535035	0.0148515	0.037955	2.63924e-06	0.000162594	5	-0.164104	1.02457	0.866435	0.54586	0.84365	1.09276	0.696773	1.44898
uc289azd.1	Col2a1	Col2a1 (from geneSymbol)	0.197857	0.974756	-1.35082	-0.156848	1.01677	1.49319	0.709346	0.410601	-2.05569	-0.838287	0.00774368	1.13003	-1.32206	1.03951	0.000186231	0.000987541	2.65965e-06	0.00016374	5	-0.232593	1.32924	0.240534	0.559307	1.00538	2.18863	0.399963	2.05553
uc289wdr.1	Prpf40a	Prpf40a (from geneSymbol)	-0.0227923	-0.0819534	0.449351	0.315835	-0.0675355	0.189556	0.0999434	0.129671	0.00895217	0.139413	0.811418	-0.233856	0.52997	0.271316	6.44523e-05	0.000403575	2.67914e-06	0.000164827	3	0.236698	1.09404	1.00622	1.10146	1.75494	0.850359	1.4439	1.20691
uc291zli.1	Zdhhc2	Zdhhc2 (from geneSymbol)	0.0352601	0.274165	-0.454333	0.396739	-0.257706	0.485774	0.854707	0.368385	0.192271	0.0563087	-5.31365	1.22329	-0.204141	-0.522632	0.544987	0.647223	2.69632e-06	0.000165657	1	-0.600025	1.29091	1.14256	1.0398	0.0251438	2.33478	0.868055	0.696101
uc288hig.1	Rab15	Rab15 (from geneSymbol)	-0.289621	-0.61955	1.95263	0.186853	-0.456782	1.07411	-0.0666285	0.699328	0.710591	1.22137	1.32676	-2.51219	-0.470582	-1.21869	0.000722628	0.00307187	2.70757e-06	0.000166235	3	-0.034773	1.62375	1.63647	2.33168	2.50839	0.17529	0.721673	0.429672
uc290rvu.1	Tardbp	Tardbp (from geneSymbol)	-0.138729	-0.0316356	0.325453	0.184254	-0.272376	0.088812	0.0460135	0.666005	-0.0471618	-0.0179156	0.357033	-0.0237321	0.498009	0.122529	0.0013532	0.0052005	2.71243e-06	0.000166419	3	0.222109	1.58667	0.967838	0.987659	1.28079	0.983685	1.41226	1.08864
uc289uph.1	Sptan1	Sptan1 (from geneSymbol)	-0.136821	-0.149241	0.177359	-0.0555472	-0.0653143	0.139954	-0.0895454	0.177117	0.112955	0.0969158	0.56019	-0.371001	0.330774	0.154224	0.000433445	0.00200327	2.75736e-06	0.000168945	3	0.151596	1.13062	1.08144	1.06948	1.47446	0.773246	1.25769	1.11282
uc007ftq.2	Chchd10	Chchd10 (from geneSymbol)	0.705353	0.686979	-0.897784	-0.539668	0.125188	-0.125256	-0.182152	-0.0861019	0.00486187	0.220559	0.695861	0.907665	-0.313578	-0.911922	5.07947e-06	4.78758e-05	2.76539e-06	0.000169322	5	0.0739064	0.942065	1.00338	1.16519	1.61985	1.87601	0.804644	0.531477
uc008qdb.2	S100a6	Mus musculus S100 calcium binding protein A6 (calcyclin) (S100a6), mRNA. (from RefSeq NM_011313)	0.152148	-0.0805056	0.039451	0.629979	0.123152	0.557107	0.253414	0.405844	0.140247	0.425357	0.290734	-0.781143	0.0544101	-0.493724	0.00282104	0.00958081	2.77249e-06	0.000169525	3	0.00596072	1.32486	1.10209	1.34291	1.22326	0.581906	1.03843	0.710189
uc007krv.1	Bcas3os1	Mus musculus breast carcinoma amplified sequence 3, opposite strand 1 (Bcas3os1), long non-coding RNA. (from RefSeq NR_045875)	-0.658762	0.244137	-0.217115	-0.0307079	-0.110272	-0.874684	0.0613559	1.18501	-0.0843953	0.456959	-4.19779	1.10089	-0.589004	-0.106271	0.591365	0.686775	2.8102e-06	0.000171714	1	-0.319228	2.27365	0.94318	1.37265	0.054493	2.14487	0.664802	0.928986
uc291myx.1	Lipe	The sequence shown here is derived from an Ensembl automatic analysis pipeline and should be considered as preliminary data. (from UniProt E9Q4M2)	-0.342496	-0.595029	-0.626046	-0.486397	0.351694	0.0454805	0.200463	-0.463455	0.00527234	0.360124	0.0668758	0.429704	-0.476876	-1.12549	0.000208537	0.00108767	2.83798e-06	0.000173294	4	-0.171978	0.725247	1.00366	1.28354	1.04745	1.34696	0.718532	0.458346
uc008nhk.2	Plagl2	Mus musculus pleiomorphic adenoma gene-like 2 (Plagl2), mRNA. (from RefSeq NM_018807)	-0.063971	0.0998325	0.312213	0.134895	-0.00864032	0.340508	0.0567901	0.61248	-0.229494	0.540831	-0.0794745	-0.405946	0.178825	0.220937	0.340355	0.457621	2.91656e-06	0.000177972	3	0.119737	1.52888	0.852934	1.45481	0.946402	0.754741	1.13196	1.16549
uc287wev.1	Tug1	Tug1 (from geneSymbol)	0.130126	-0.0114478	0.674329	0.0983315	0.00281099	0.124793	0.0613286	0.0874764	0.265108	0.164704	0.809253	-0.412782	0.339875	0.0936131	5.41353e-08	1.11508e-06	2.92661e-06	0.000178464	3	0.192464	1.06251	1.20173	1.12094	1.7523	0.751174	1.26565	1.06704
uc291gfx.1	Actg2	Actg2 (from geneSymbol)	0.860371	0.514508	-0.472029	-0.359548	-0.719944	-0.87706	-0.073793	-0.153716	0.393602	0.000239791	1.33919	-0.440455	-0.261018	-0.118548	9.15594e-07	1.13486e-05	2.94931e-06	0.000179726	6	0.108471	0.898932	1.31367	1.00017	2.5301	0.736902	0.834499	0.921115
uc288aen.1	Serpinf1	The sequence shown here is derived from an Ensembl automatic analysis pipeline and should be considered as preliminary data. (from UniProt F6S1M4)	0.834514	1.20036	-0.890365	-0.391597	0.126688	0.213678	0.135349	-0.0593572	-0.192474	-0.212807	0.854073	0.43659	-0.115753	-0.0317988	2.02428e-10	1.10712e-08	2.95432e-06	0.000179909	5	0.0969246	0.959692	0.875103	0.862857	1.8076	1.3534	0.9229	0.9782
uc008szc.3	Lpar1	Mus musculus lysophosphatidic acid receptor 1 (Lpar1), transcript variant 2, mRNA. (from RefSeq NM_172989)	1.37997	1.01163	-0.121867	0.281562	0.351999	0.441388	0.244664	0.00213066	0.00719735	-0.203659	0.428163	0.256686	-0.154033	-0.0907399	1.37088e-07	2.39259e-06	2.96376e-06	0.000180362	5	0.0351066	1.00148	1.005	0.868345	1.34552	1.19473	0.898735	0.939041
uc291cvo.1	Cped1	Cped1 (from geneSymbol)	1.08515	0.983596	-0.414283	0.138964	0.163832	0.013946	0.0562204	-0.15901	0.113933	-0.41492	0.667763	0.397127	-0.0202774	0.0358322	4.60781e-06	4.41371e-05	2.99582e-06	0.000181698	5	0.0886353	0.895639	1.08217	0.750061	1.58861	1.31688	0.986043	1.02515
uc009fsr.2	Lipe	Mus musculus lipase, hormone sensitive (Lipe), transcript variant 1, mRNA. (from RefSeq NM_010719)	-0.362608	-0.60199	-0.557354	-0.465855	0.34289	0.0387009	0.195175	-0.381595	0.0151814	0.315597	0.0705521	0.438361	-0.464522	-1.11285	0.000180956	0.000964342	2.99388e-06	0.000181698	4	-0.159897	0.767589	1.01058	1.24453	1.05012	1.35506	0.724711	0.462379
uc011yrk.2	Scarna13	Mus musculus small Cajal body-specific RNA 1 (Scarna13), guide RNA. (from RefSeq NR_028576)	0.078502	0.371193	0.123316	0.312896	0.142095	0.133261	0.167155	0.0842695	0.0763897	-0.00402911	-0.695773	0.470353	-0.0457942	-0.188268	0.251234	0.363342	2.99255e-06	0.000181698	1	-0.0432646	1.06015	1.05438	0.997211	0.617379	1.38545	0.968756	0.877659
uc007ugd.2	Kcnrg	Mus musculus potassium channel regulator (Kcnrg), transcript variant 2, mRNA. (from RefSeq NM_206974)	0.0808171	-0.381441	-0.663312	-0.0985925	0.0802267	-0.342078	0.144636	-0.0963234	0.580017	0.344535	-3.38939	0.595965	-0.629639	-0.125081	0.89658	0.925652	2.99525e-06	0.000181698	1	-0.388559	0.935414	1.49487	1.26974	0.0954317	1.51148	0.646338	0.916952
uc291sle.1	Rps13-ps2	Rps13-ps2 (from geneSymbol)	2.75483	1.46667	1.13615	0.50702	0.447923	0.909177	0.886453	0.772318	0.473351	0.294864	-1.02268	1.79368	-0.0172371	0.163035	2.57214e-06	2.70518e-05	3.00241e-06	0.000181975	1	0.351048	1.70801	1.38833	1.22677	0.492202	3.46699	0.988123	1.11964
uc009ilo.2	Gdpd5	Mus musculus glycerophosphodiester phosphodiesterase domain containing 5 (Gdpd5), transcript variant 1, mRNA. (from RefSeq NM_201352)	-0.431941	-0.236891	-0.483769	-0.274514	-0.0555164	-0.149908	0.00374799	1.19152	-0.05948	-0.0125961	-0.311082	-0.423975	-0.224554	-0.559141	0.108165	0.189001	3.01388e-06	0.000182547	4	-0.0570448	2.28393	0.95961	0.991307	0.806037	0.745368	0.855859	0.678706
uc289urh.1	Lrrc8a	Involved in B-cell development. Required for the pro-B cell to pre-B cell transition. (from UniProt Q80WG5)	0.119883	-0.00128565	-0.0472908	-0.151347	0.012068	0.605334	0.185188	0.453315	-0.0499399	0.392181	0.514157	-0.449889	-0.256532	-0.495914	0.0185902	0.0456215	3.01935e-06	0.000182755	4	0.0153398	1.36918	0.965977	1.31238	1.42816	0.732099	0.837098	0.709112
uc289tuk.1	Fam166a	Fam166a (from geneSymbol)	-1.0158	-0.58141	-0.699164	-0.335633	-0.289299	-1.04263	0.168789	0.522865	0.200306	0.00882002	-7.23001	1.56039	-1.51907	-1.12684	0.299993	0.415774	3.02142e-06	0.000182757	1	-1.08336	1.43681	1.14894	1.00613	0.00666114	2.94933	0.348912	0.457916
uc009pka.2	Dlat	Mus musculus dihydrolipoamide S-acetyltransferase (E2 component of pyruvate dehydrogenase complex) (Dlat), mRNA. (from RefSeq NM_145614)	-0.0166954	0.116483	-0.27474	-0.021591	0.0915502	-0.00165719	0.0318798	-0.0613313	0.161726	-0.0475006	0.523192	0.563337	0.0110405	0.0721631	0.105263	0.184937	3.02385e-06	0.000182781	5	0.174661	0.958379	1.11862	0.967611	1.43713	1.47768	1.00768	1.05129
uc008rcp.2	Slc35a3	Mus musculus solute carrier family 35 (UDP-N-acetylglucosamine (UDP-GlcNAc) transporter), member 3 (Slc35a3), transcript variant 1, mRNA. (from RefSeq NM_144902)	0.0969681	0.128343	0.118942	-0.0361485	-0.231423	0.0935852	0.121393	0.215144	-0.0225241	0.000703657	0.364629	-0.271778	0.569156	-0.0424309	0.0640096	0.124298	3.0524e-06	0.000184383	6	0.116129	1.16082	0.984509	1.00049	1.28755	0.828298	1.48366	0.971017
uc290mxv.1	Lpar1	Belongs to the G-protein coupled receptor 1 family. (from UniProt Q544V2)	1.37732	1.012	-0.122575	0.278587	0.354615	0.442313	0.243934	-0.00184598	0.00523485	-0.2048	0.420062	0.255583	-0.150154	-0.0916541	1.497e-07	2.57128e-06	3.05726e-06	0.000184549	5	0.0332036	0.998721	1.00364	0.867659	1.33799	1.19382	0.901154	0.938446
uc287jyi.1	Cab39	Component of a complex that binds and activates STK11/LKB1. In the complex, required to stabilize the interaction between CAB39/MO25 (CAB39/MO25alpha or CAB39L/MO25beta) and STK11/LKB1 (By similarity). (from UniProt Q06138)	0.0350999	-0.0155977	0.365425	0.300266	-0.180513	0.137045	0.050031	0.168809	0.175495	0.138115	0.738191	-0.325875	0.328117	-0.109064	4.90835e-07	6.7714e-06	3.07818e-06	0.000185442	3	0.159112	1.12413	1.12935	1.10047	1.66808	0.797814	1.25537	0.927189
uc287wws.1	Mdh1	Mdh1 (from geneSymbol)	-0.235165	-0.298689	-0.161856	0.029466	0.361813	0.225045	0.359919	-0.303513	0.238882	0.34929	0.993709	-0.333966	0.102733	0.0701983	0.000342648	0.00164587	3.15427e-06	0.000189686	4	0.159619	0.810277	1.18008	1.27393	1.9913	0.793353	1.07381	1.04986
uc009kli.3	Pnpla2	Mus musculus patatin-like phospholipase domain containing 2 (Pnpla2), transcript variant 1, mRNA. (from RefSeq NM_001163689)	0.657462	0.71484	0.390573	-0.0494915	0.546478	0.247832	0.295244	0.314664	-0.259101	0.203637	-0.177494	0.627067	-0.0791395	-0.865541	0.0196891	0.0478294	3.15496e-06	0.000189686	2	-0.0337011	1.24372	0.835608	1.1516	0.884238	1.54442	0.946622	0.54884
uc289vyj.1	Zeb2os	Zeb2os (from geneSymbol)	1.85652	0.518774	-0.883201	-0.127023	0.02563	-0.36721	-0.119217	0.255531	-0.276242	-0.209013	-1.33462	1.29531	0.049857	-0.0376333	0.000449145	0.00206391	3.15927e-06	0.000189818	1	-0.0366864	1.19378	0.825739	0.865129	0.396497	2.4543	1.03516	0.974252
uc007ewc.2	Rev3l	Rev3l (from geneSymbol)	0.570364	0.639013	0.0995253	-0.0180848	0.030488	-0.194704	-0.0945116	0.229693	0.0715646	-0.344147	0.602789	0.294967	0.0692913	0.472319	3.96611e-10	1.92212e-08	3.16833e-06	0.000190235	5	0.199497	1.17259	1.05086	0.787774	1.51865	1.22686	1.0492	1.38734
uc288axl.1	Wfdc18	Wfdc18 (from geneSymbol)	0.717158	-0.40387	0.763217	0.747276	-0.511879	1.00086	0.932441	0.586436	1.07378	0.643955	2.0663	-1.55804	-0.0487729	-0.424539	0.00312529	0.010428	3.17209e-06	0.000190334	3	0.334159	1.50153	2.10493	1.56261	4.18812	0.339611	0.966758	0.745077
uc291umq.1	Eif4g2	Eif4g2 (from geneSymbol)	0.0401202	0.068894	0.38666	0.461903	-0.0287954	0.231393	0.167071	0.288869	0.310133	0.188192	0.306572	-0.238369	0.28416	0.22297	0.000366334	0.00174026	3.20396e-06	0.000192118	3	0.194647	1.22168	1.23982	1.13933	1.23677	0.847703	1.2177	1.16713
uc291uqg.1	Pde3b	Pde3b (from geneSymbol)	1.20759	0.458986	-0.677288	0.0930136	0.27775	-0.0749903	0.240497	-0.313088	-0.177608	0.204068	1.44466	0.630295	-0.0627401	-0.523344	0.000398396	0.00186809	3.21396e-06	0.000192589	5	0.171749	0.804917	0.884168	1.15194	2.72199	1.54788	0.957444	0.695757
uc288ylb.1	Phf20l1	Phf20l1 (from geneSymbol)	0.00242	-0.0408433	0.571838	0.312473	-0.00221124	0.0359425	-0.00546198	0.188076	0.0746409	0.1452	0.477786	-0.406259	0.388948	0.0665835	2.8711e-05	0.000203779	3.23393e-06	0.000193657	3	0.133568	1.13924	1.0531	1.10588	1.3926	0.754578	1.30944	1.04723
uc009tmz.3	Avpr2	Mus musculus arginine vasopressin receptor 2 (Avpr2), transcript variant 2, mRNA. (from RefSeq NM_001276298)	1.84906	-0.722366	-1.35474	0.217427	-0.681752	-0.840279	-0.396108	0.0461758	0.0702102	-0.470086	-5.61178	0.949136	0.80049	-0.443508	0.0034696	0.0113719	3.26989e-06	0.000195679	1	-0.665624	1.03252	1.04987	0.721922	0.0204496	1.93072	1.74169	0.735344
uc012djs.2	Snord55	Mus musculus small nucleolar RNA, C/D box 55 (Snord55), small nucleolar RNA. (from RefSeq NR_030704)	0.155731	-0.347988	-1.31201	1.47049	0.957624	-0.14247	-0.592006	-0.0270559	-0.415716	0.270729	-0.953737	1.3291	-0.693265	-0.724057	3.16553e-11	2.30178e-09	3.27714e-06	0.000195983	1	-0.173428	0.981421	0.749647	1.20642	0.516293	2.51247	0.618453	0.605393
uc008szb.4	Lpar1	Mus musculus lysophosphatidic acid receptor 1 (Lpar1), transcript variant 3, mRNA. (from RefSeq NM_001290486)	1.37103	1.03022	-0.0588425	0.306981	0.362524	0.450009	0.269941	-0.0180952	0.019584	-0.134782	0.362622	0.218536	-0.120448	-0.111564	6.04622e-07	8.05442e-06	3.30928e-06	0.000197511	5	0.0308361	0.987536	1.01367	0.910808	1.28576	1.16355	0.919902	0.925584
uc007sky.2	Vcl	Vcl (from geneSymbol)	0.225352	-0.0200671	-0.0121334	0.0363952	-0.241599	0.10587	0.00123164	0.281223	0.0387566	0.0867771	0.702713	-0.593277	0.0604657	-0.000960698	0.687264	0.765699	3.33825e-06	0.000199108	6	0.0822425	1.21522	1.02723	1.062	1.62756	0.662836	1.0428	0.999334
uc009uki.2	Rnf128	Mus musculus ring finger protein 128 (Rnf128), transcript variant 1, mRNA. (from RefSeq NM_023270)	0.683619	0.657847	-0.138932	0.5261	-0.333192	0.504216	0.127324	-0.0667268	0.219721	-0.65863	0.0543372	0.714577	1.93215	0.0478338	0.562124	0.662105	3.35693e-06	0.000199956	7	0.320466	0.954802	1.16451	0.63348	1.03838	1.641	3.81624	1.03371
uc288iye.1	Mir3069	Mus musculus microRNA 3069 (Mir3069), microRNA. (from RefSeq NR_037229)	-0.467662	-0.0913412	-0.999499	0.247435	0.129037	0.660974	0.136807	-0.399683	-0.000603074	0.20948	-1.64923	0.928821	-0.660195	-0.491962	0.00026262	0.00131826	3.3853e-06	0.000201513	1	-0.294767	0.758025	0.999582	1.15627	0.318811	1.90372	0.632793	0.711058
uc290bsw.1	Eif6	Eif6 (from geneSymbol)	-0.498522	-0.766258	-0.444574	0.113823	0.167155	0.416208	0.440513	-0.212138	0.0632732	0.345725	1.7315	-0.876048	-0.00669311	-0.112578	0.00791302	0.0225598	3.40822e-06	0.000202609	4	0.133292	0.863257	1.04483	1.27079	3.32073	0.544858	0.995371	0.924934
uc287uzm.1	Cnot2	Cnot2 (from geneSymbol)	0.0782808	0.0576485	0.660953	0.0325074	-0.10442	0.0712876	0.0598852	-0.063404	0.0480892	0.0400497	1.22744	-0.138082	0.380841	0.200297	2.12339e-05	0.000158066	3.44382e-06	0.00020459	3	0.242176	0.957003	1.03389	1.02815	2.34151	0.908727	1.3021	1.14893
uc288ysa.1	Ly6e	Ly6e (from geneSymbol)	1.14566	0.969352	0.342387	-1.09231	-0.642477	-0.665734	-0.936226	0.183819	-0.345375	0.341236	-0.436401	1.15584	0.898392	0.140087	2.22123e-07	3.55934e-06	3.4503e-06	0.000204839	7	0.2768	1.13589	0.787103	1.26684	0.738976	2.22814	1.86399	1.10197
uc008ntx.2	Wfdc12	Mus musculus WAP four-disulfide core domain 12 (Wfdc12), mRNA. (from RefSeq NM_138684)	0.977137	-0.361179	1.65746	0.459482	3.84409	0.571451	0.577608	0.521359	0.0683805	-0.0594386	0.519186	2.56974	-2.63762	4.40415	0.192223	0.296226	3.48642e-06	0.000206711	1	0.769395	1.43531	1.04854	0.959637	1.43315	5.93704	0.160694	21.1729
uc007wvt.2	Tnrc6b	Mus musculus trinucleotide repeat containing 6b (Tnrc6b), transcript variant 2, mRNA. (from RefSeq NM_177124)	0.00677253	-0.0186077	-0.126022	1.07791e-05	0.206458	-0.209786	-0.102364	0.0427935	-0.0222429	-0.252059	0.121282	0.120501	0.217725	0.312766	0.000158428	0.000861236	3.51956e-06	0.000208538	5	0.0772524	1.03011	0.984701	0.839697	1.0877	1.08711	1.1629	1.24209
uc009axk.4	Mios	Mus musculus meiosis regulator for oocyte development (Mios), mRNA. (from RefSeq NM_145374)	-0.0491788	-0.0444183	0.797031	0.0737177	-0.0716547	0.244687	0.0593554	0.362236	0.0364875	0.0186492	0.755671	-0.490532	0.245967	0.0921985	9.45355e-07	1.16598e-05	3.53516e-06	0.000209119	3	0.145811	1.28542	1.02561	1.01301	1.68842	0.711763	1.18589	1.06599
uc008oae.2	Tmem189	Tmem189 (from geneSymbol)	-0.225343	-0.429186	-0.670351	-0.405674	-0.499225	0.0373564	0.17158	0.293998	0.0786451	-0.105049	-1.60762	0.57117	0.00252573	-0.487586	0.000898261	0.0036879	3.54143e-06	0.000209282	1	-0.179131	1.22603	1.05603	0.929774	0.328139	1.48573	1.00175	0.713218
uc033fzd.1	Mir142b	Mus musculus microRNA 142b (Mir142b), microRNA. (from RefSeq NR_106176)	-1.304	-1.29127	-2.28864	-0.0889044	-0.465943	-0.625906	0.241857	0.113911	0.0175618	0.363669	-10.4113	1.25398	-0.548807	-0.240564	0.0103694	0.0281983	3.56313e-06	0.000210426	1	-1.35022	1.08216	1.01225	1.28669	0.000734321	2.38498	0.683585	0.846414
uc007kdq.2	Serpinf1	The sequence shown here is derived from an Ensembl automatic analysis pipeline and should be considered as preliminary data. (from UniProt E9PWS2)	0.921067	1.33152	-0.816732	-0.369518	0.193291	0.250266	0.116811	0.0258924	-0.146633	-0.10278	0.701411	0.478546	-0.172768	-0.100482	3.31628e-10	1.66738e-08	3.58012e-06	0.000211291	5	0.097598	1.01811	0.903356	0.931237	1.62609	1.39334	0.887139	0.932721
uc290rvv.1	Tardbp	Tardbp (from geneSymbol)	0.165188	0.222323	0.761288	0.260768	-0.230242	0.233462	0.127998	0.381176	-0.176999	-0.00661282	-0.441684	-0.118456	0.666755	0.0346372	7.63924e-06	6.73293e-05	3.58397e-06	0.000211379	3	0.0484023	1.3024	0.884541	0.995427	0.736275	0.921173	1.5875	1.0243
uc290xbp.1	Cxcl9	Cxcl9 (from geneSymbol)	2.78554	3.16997	1.81407	-2.3323	-0.949625	-2.59087	-0.987209	-0.597493	0.109534	1.98726	0.350897	0.604958	3.03795	2.3493	1.21643e-08	3.22829e-07	3.59304e-06	0.000211564	7	1.12034	0.660902	1.07888	3.96482	1.27535	1.52093	8.21322	5.09578
uc009flk.2	Fosb	Mus musculus FBJ osteosarcoma oncogene B (Fosb), transcript variant 1, mRNA. (from RefSeq NM_008036)	0.0321808	-0.0259909	4.49907	0.326991	0.88519	0.842482	2.42921	0.253968	0.187277	-1.34876	-3.1417	0.800922	-0.702668	1.62463	0.00072901	0.00309334	3.59417e-06	0.000211564	1	-0.332334	1.19248	1.13861	0.392629	0.113306	1.74221	0.614435	3.08362
uc008qgo.3	Celf3	Mus musculus CUGBP, Elav-like family member 3 (Celf3), transcript variant 2, mRNA. (from RefSeq NM_172434)	0.165369	-0.181509	-0.840575	0.0503188	-0.297756	0.0864581	-0.466121	0.803742	-0.717139	-0.440016	-3.55716	0.52876	-0.832231	-0.814171	0.553529	0.654531	3.59011e-06	0.000211564	1	-0.718317	1.74562	0.608303	0.737126	0.0849547	1.44269	0.56166	0.568735
uc289ywk.1	Caprin1	Caprin1 (from geneSymbol)	0.284941	0.174677	-0.0711567	0.155997	-0.0402725	0.264989	0.0433398	-0.337799	-0.0919108	0.104171	0.962878	-0.13816	0.180197	0.154108	0.190434	0.294082	3.64315e-06	0.000214307	6	0.119069	0.791248	0.938279	1.07488	1.94919	0.908678	1.13304	1.11273
uc009mjg.3	Inpp4b	Mus musculus inositol polyphosphate-4-phosphatase, type II (Inpp4b), transcript variant 4, mRNA. (from RefSeq NM_001297596)	0.270784	0.350076	-0.149259	0.00107807	-0.135355	-0.404196	-0.23168	-0.211595	0.114946	-0.426708	0.108936	0.262842	0.308271	0.312158	0.000858732	0.00355131	3.65018e-06	0.00021458	7	0.0669786	0.863582	1.08293	0.743958	1.07843	1.19984	1.23822	1.24156
uc287gmx.1	Prex2	Mus musculus phosphatidylinositol-3,4,5-trisphosphate-dependent Rac exchange factor 2 (Prex2), transcript variant 2, mRNA. (from RefSeq NM_001033636)	1.01258	0.950128	-0.397816	0.10226	-0.0840495	-0.328597	-0.0969354	0.145544	0.0987726	-0.760252	0.312183	0.706137	-0.146736	-0.0111245	6.94279e-06	6.21448e-05	3.68507e-06	0.000216281	5	0.0492177	1.10615	1.07086	0.590393	1.24158	1.63143	0.903292	0.992319
uc289qsd.1	Snhg1	Snhg1 (from geneSymbol)	0.46118	0.0653155	-0.19186	1.47293	0.877266	0.595904	0.74132	0.0726075	0.202227	0.0327668	-1.14288	0.422935	-0.494379	-0.33825	0.000591077	0.00259385	3.68393e-06	0.000216281	1	-0.177853	1.05162	1.15047	1.02297	0.452855	1.34065	0.709867	0.791
uc289hgj.1	Psmb1	Psmb1 (from geneSymbol)	-0.157028	-0.183156	-0.000722524	0.292838	-0.133803	0.20977	0.267644	0.00501819	0.0812816	0.0813396	1.00001	-0.0696376	0.408032	0.150443	0.000799282	0.00334175	3.69382e-06	0.000216579	3	0.23664	1.00348	1.05796	1.058	2.00001	0.952877	1.32687	1.10991
uc007hil.1	Dtx3	Mus musculus deltex 3, E3 ubiquitin ligase (Dtx3), transcript variant 1, mRNA. (from RefSeq NM_030714)	0.117733	0.3183	-0.436913	-0.49531	0.0302132	-0.141411	-0.149042	0.316469	0.0775527	0.207202	-0.072464	0.612949	-0.214913	-0.414168	0.0015276	0.0057604	3.6985e-06	0.000216623	2	0.0732327	1.24528	1.05523	1.15445	0.951012	1.52938	0.861598	0.750452
uc008rpy.3	Clca3a1	Mus musculus chloride channel accessory 3A1 (Clca3a1), transcript variant 2, non-coding RNA. (from RefSeq NR_130895)	1.49515	1.18286	0.104473	-0.037831	-0.493038	0.453982	1.0237	-0.048456	-0.219113	-0.356153	-0.723005	0.693204	0.419206	0.052187	0.0120214	0.0318689	3.69939e-06	0.000216623	7	-0.0260187	0.966971	0.859093	0.781245	0.605834	1.61687	1.33719	1.03684
uc008iqr.3	Fam166a	Mus musculus family with sequence similarity 166, member A (Fam166a), mRNA. (from RefSeq NM_026624)	-0.793127	-0.662679	-0.538365	-0.267863	-0.366301	-0.604592	0.365376	0.248782	0.250089	-0.415393	-5.52433	1.3437	-1.21059	-0.956497	0.526324	0.631001	3.70286e-06	0.000216685	1	-0.894891	1.1882	1.18928	0.749815	0.0217276	2.53802	0.432091	0.515307
uc291ilz.1	Mical3	Mical3 (from geneSymbol)	-0.542549	-0.454547	0.442535	-0.0745067	-0.0895599	0.107238	-0.0699649	0.763871	0.0666755	0.166791	0.608019	-1.29541	-0.264339	-0.594682	0.00443898	0.0139459	3.71533e-06	0.000217043	3	-0.0784395	1.69804	1.0473	1.12256	1.52417	0.40742	0.83258	0.66219
uc008nhj.2	Plagl2	Plagl2 (from geneSymbol)	-0.0705376	0.0671231	0.352315	0.127851	-0.0398482	0.331072	0.0937033	0.610081	-0.208617	0.575311	-0.0463271	-0.449099	0.190822	0.2498	0.309573	0.425801	3.71622e-06	0.000217043	3	0.13171	1.52634	0.865366	1.49	0.968399	0.7325	1.14141	1.18904
uc288aep.1	Serpinf1	Serpinf1 (from geneSymbol)	0.753339	1.18814	-0.761566	-0.396529	0.0602409	0.0594735	-0.0574873	0.166668	-0.302007	-0.332163	0.760604	0.674147	0.00723351	-0.0444396	3.57521e-08	7.93523e-07	3.72484e-06	0.000217241	5	0.132863	1.12246	0.811123	0.794345	1.6942	1.59565	1.00503	0.969666
uc007kpn.2	Ccl3	Mus musculus chemokine (C-C motif) ligand 3 (Ccl3), mRNA. (from RefSeq NM_011337)	-0.406071	-1.33821	2.56528	0.617337	2.35137	-0.9842	2.25479	-0.203178	0.112357	-0.401338	-4.37928	-0.945728	1.76718	2.03698	0.000220379	0.00113897	3.72687e-06	0.000217241	1	-0.287573	0.868635	1.08099	0.757156	0.0480514	0.519168	3.40388	4.10384
uc291xrd.1	LTO1	LTO1 (from geneSymbol)	-0.636256	-0.839039	-0.194238	-0.0946856	-0.291216	0.362068	0.343422	0.202553	-0.288459	0.063252	-1.12893	0.437618	-0.611817	-0.29553	0.016108	0.0405714	3.72413e-06	0.000217241	1	-0.231617	1.15073	0.818776	1.04482	0.457254	1.35437	0.654372	0.814773
uc012cto.3	Celf3	Mus musculus CUGBP, Elav-like family member 3 (Celf3), transcript variant 5, non-coding RNA. (from RefSeq NR_110353)	0.103604	-0.172478	-0.808829	-0.0523814	-0.322748	-0.0426479	-0.393983	0.859265	-0.671299	-0.515461	-3.50942	0.397744	-0.76701	-0.755958	0.739887	0.807149	3.73431e-06	0.000217534	1	-0.708877	1.81411	0.627941	0.699569	0.0878132	1.31745	0.587634	0.592153
uc008rfc.2	Usp53	Usp53 (from geneSymbol)	-0.227968	-0.171255	1.1423	0.232962	0.0719101	0.264446	0.352641	0.573464	0.276468	0.279808	0.839345	-0.958121	0.022152	-0.104853	2.34322e-05	0.000171747	3.73848e-06	0.000217636	3	0.132609	1.48809	1.21123	1.21403	1.78924	0.514727	1.01547	0.929899
uc287nkc.1	Mpc2	Mpc2 (from geneSymbol)	0.0418002	0.0868835	-0.363922	-0.186604	0.332251	-0.0766806	-0.0412367	0.163301	0.238054	-0.0119944	0.749053	0.500546	0.0755963	-0.402091	0.0455825	0.0946253	3.76183e-06	0.000218853	4	0.187495	1.11985	1.1794	0.991721	1.68069	1.41475	1.0538	0.756761
uc290pqi.1	Macf1	The sequence shown here is derived from an Ensembl automatic analysis pipeline and should be considered as preliminary data. (from UniProt F6RL59)	-0.33898	-0.599416	0.404838	-0.0972716	-0.112332	0.102199	0.0301798	0.325545	0.0355393	0.0736709	0.520195	-0.866716	0.342258	-0.151446	5.5059e-08	1.13069e-06	3.77201e-06	0.000219304	3	0.0398637	1.25314	1.02494	1.05239	1.43415	0.548394	1.26774	0.900348
uc007yrj.3	Vps8	Mus musculus VPS8 CORVET complex subunit (Vps8), transcript variant 1, mRNA. (from RefSeq NM_001285893)	0.346896	0.15444	-0.0420249	0.320562	0.0329082	0.20489	0.0128322	0.266464	-0.32216	-0.0303347	0.587445	-0.872863	0.263931	0.073726	0.170452	0.269963	3.83694e-06	0.000222503	3	-0.00482719	1.20286	0.799871	0.979193	1.50258	0.546062	1.20075	1.05243
uc291iid.1	Erc1	Erc1 (from geneSymbol)	-0.104899	-0.374004	1.21063	0.0933518	-0.267535	0.0854326	-0.152246	0.585549	-0.190597	0.257118	0.688171	-1.28999	-0.101361	-0.0844836	7.08986e-05	0.000436744	3.85252e-06	0.000223262	3	-0.0193707	1.50061	0.876243	1.19509	1.61124	0.408954	0.932153	0.943122
uc288wze.1	Rai14	Rai14 (from geneSymbol)	-0.329456	0.190076	0.413127	0.174174	-0.314591	-0.114754	-0.301775	0.715487	0.133242	0.416759	0.134441	-1.05562	0.344874	-0.647162	0.103415	0.182289	3.8606e-06	0.000223587	3	0.00600308	1.64204	1.09676	1.33493	1.09767	0.48109	1.27004	0.638535
uc291gpp.1	Anxa4	A pair of annexin repeats may form one binding site for calcium and phospholipid (By similarity). (from UniProt F7ANV6)	0.214561	0.0546523	-0.190875	0.0849383	0.0703967	0.0473978	0.0240943	-0.227209	-0.186505	-0.105453	0.937895	0.169415	0.701797	0.238105	0.436009	0.549721	3.86572e-06	0.000223739	5	0.218292	0.854286	0.878732	0.929513	1.91573	1.1246	1.62653	1.17944
uc287ydg.1	Irf1	The sequence shown here is derived from an Ensembl automatic analysis pipeline and should be considered as preliminary data. (from UniProt D6RH71)	0.857204	-0.378071	-0.201882	-0.840703	-0.215641	-0.444828	-0.0679145	-0.357888	-0.13217	0.33957	0.187673	0.66376	1.55204	0.972403	0.0208942	0.0501929	3.88884e-06	0.000224932	7	0.460769	0.780306	0.912458	1.26538	1.13893	1.58421	2.93231	1.96211
uc289efw.1	Rpl35a	Rpl35a (from geneSymbol)	0.64455	0.929641	0.537566	0.478326	-0.0234537	-0.0310102	-0.0251821	0.0559053	-0.0577298	-0.00609709	2.27024	-0.434118	-0.0327705	0.104334	0.000826511	0.00343729	3.89699e-06	0.000224969	6	0.271395	1.03951	0.960775	0.995783	4.82404	0.740146	0.977541	1.075
uc008cpv.3	Enpp4	Mus musculus ectonucleotide pyrophosphatase/phosphodiesterase 4 (Enpp4), transcript variant 1, mRNA. (from RefSeq NM_199016)	0.553037	0.738794	-0.0815076	-0.232981	0.0566209	-0.081387	0.175296	0.0796308	0.128732	-0.0879266	0.256355	0.7566	0.624354	-0.0258791	0.00573902	0.0172698	3.89475e-06	0.000224969	5	0.24741	1.05675	1.09333	0.940874	1.19446	1.6895	1.54152	0.982222
uc289oqx.1	Mir1949	Mir1949 (from geneSymbol)	0.211139	-0.593677	-0.552112	0.686531	0.445326	0.398487	0.173456	0.24285	0.19326	0.756433	-2.00176	0.421606	-0.37689	-0.506233	0.0303341	0.0680525	3.894e-06	0.000224969	1	-0.181534	1.18333	1.14334	1.68931	0.249694	1.33942	0.770096	0.704059
uc291rrb.1	Polg	Polg (from geneSymbol)	-0.586113	-0.285046	-0.762863	0.467757	0.410212	-0.00658717	-0.268659	0.134621	-0.0298478	0.155852	0.259619	0.167851	-1.34734	0.0436373	4.85508e-09	1.50219e-07	3.91151e-06	0.000225662	4	-0.0879442	1.0978	0.979524	1.11408	1.19716	1.12338	0.393015	1.03071
uc291soe.1	Sytl2	Mus musculus synaptotagmin-like 2 (Sytl2), transcript variant 10, non-coding RNA. (from RefSeq NR_110348)	-0.157263	-0.402211	3.04914	-0.523638	-0.372546	0.572766	-0.257901	2.60293	-0.5635	-0.306979	-0.0650091	-2.09274	0.123756	-0.0339108	1.18945e-13	2.08051e-11	3.91737e-06	0.000225856	3	-0.0479213	6.07521	0.676659	0.808332	0.955939	0.234435	1.08957	0.976769
uc007uge.3	Kcnrg	Mus musculus potassium channel regulator (Kcnrg), transcript variant 1, mRNA. (from RefSeq NM_001039105)	0.121696	-0.469137	-0.653173	-0.0656956	0.0450667	-0.321263	0.141257	-0.144285	0.632571	0.320586	-3.35738	0.586976	-0.661744	-0.217097	0.937893	0.955756	3.92422e-06	0.000226105	1	-0.405768	0.904827	1.55032	1.24884	0.0975726	1.50209	0.632114	0.860295
uc288xgi.1	Myo10	The sequence shown here is derived from an Ensembl automatic analysis pipeline and should be considered as preliminary data. (from UniProt D3YZ13)	-0.488461	-0.337828	0.761955	-0.16313	0.0471977	0.513452	-0.115226	0.973518	0.0307172	0.441507	0.491824	-1.07453	0.434015	0.179864	0.000424762	0.00197037	3.95499e-06	0.000227732	3	0.210988	1.96362	1.02152	1.35802	1.40622	0.474825	1.35099	1.13278
uc288ldc.1	Gpr141	Gpr141 (from geneSymbol)	1.464	0.700206	-0.357863	0.178058	-0.0375948	-0.880719	-0.121182	-0.358747	-0.0617187	0.38881	0.595618	0.869446	2.45045	1.52922	0.0188233	0.0460893	3.9886e-06	0.000229374	7	0.773297	0.779841	0.958122	1.30931	1.51112	1.82696	5.46587	2.8863
uc007ugq.3	Ints6	Component of the Integrator complex, a complex involved in the small nuclear RNAs (snRNA) U1 and U2 transcription and in their 3'-box-dependent processing. The Integrator complex is associated with the C-terminal domain (CTD) of RNA polymerase II largest subunit (POLR2A) and is recruited to the U1 and U2 snRNAs genes (By similarity). (from UniProt Q6PCM2)	-0.0336041	-0.215789	0.396623	0.18733	-0.233619	-0.182586	-0.0114996	-0.263414	0.220991	-0.192892	0.557036	-0.202794	0.362135	0.510082	3.00013e-08	6.8453e-07	4.04512e-06	0.000232327	3	0.141592	0.833114	1.16553	0.87485	1.47124	0.868866	1.28533	1.42413
uc288uno.1	Psme1	The sequence shown here is derived from an Ensembl automatic analysis pipeline and should be considered as preliminary data. (from UniProt G3UXY0)	0.463719	-0.0630127	0.171387	-0.359132	-0.2019	-0.217367	-0.0654588	-0.0521532	-0.282817	-0.0212417	0.331227	-0.0648214	1.17155	0.523754	0.0324467	0.0719037	4.0752e-06	0.000233905	7	0.229357	0.964496	0.821985	0.985384	1.25808	0.956064	2.25254	1.43769
uc288oun.1	Arrdc3	The sequence shown here is derived from an Ensembl automatic analysis pipeline and should be considered as preliminary data. (from UniProt E0CZE1)	0.177987	0.0543915	0.29215	0.198108	0.0350555	0.212649	0.174546	-0.21938	0.181853	0.0911644	0.967071	-0.0871006	0.160855	0.0238658	0.679839	0.759802	4.09879e-06	0.000234959	3	0.159761	0.858935	1.13434	1.06523	1.95487	0.941413	1.11795	1.01668
uc007uct.3	Zmym2	Mus musculus zinc finger, MYM-type 2 (Zmym2), transcript variant 2, mRNA. (from RefSeq NM_029498)	0.0762965	0.227269	0.460575	0.361873	-0.015463	0.0726914	0.191126	0.0697031	0.083223	0.12419	0.607423	-0.254062	0.435075	0.220676	0.000149733	0.000820802	4.11255e-06	0.000235448	3	0.183747	1.0495	1.05938	1.0899	1.52354	0.838532	1.35198	1.16528
uc290rwe.1	Tardbp	Tardbp (from geneSymbol)	0.0124632	-0.124362	0.444188	0.14134	-0.321575	0.0795279	0.0701221	0.577811	-0.0465471	-0.0996046	0.237227	-0.208286	0.524997	0.31137	9.34767e-06	7.96545e-05	4.12744e-06	0.000236149	3	0.185281	1.49258	0.968251	0.933289	1.17872	0.865565	1.43893	1.24089
uc291qgg.1	Nav2	Nav2 (from geneSymbol)	-0.503835	-0.730423	0.439297	-0.626928	-0.163059	-0.403932	-0.804277	0.983996	0.0821309	-0.364064	0.585779	-0.708165	-0.39093	-0.328405	0.00411811	0.0131251	4.13007e-06	0.000236149	3	-0.0199513	1.97794	1.05858	0.776973	1.50085	0.612098	0.762638	0.796416
uc291puj.1	Nucb1	Nucb1 (from geneSymbol)	0.183524	0.0395719	-0.717486	-0.470254	0.0859242	0.304491	0.0631702	0.0065429	-0.136843	0.120246	0.345195	0.394412	-0.0505214	0.0243967	6.88371e-09	2.01353e-07	4.1497e-06	0.00023682	5	0.10049	1.00455	0.909507	1.08692	1.27032	1.31441	0.965587	1.01705
uc288hia.1	Rab15	Rab15 (from geneSymbol)	0.04705	-0.186256	1.92319	0.164209	-0.0529645	1.13512	0.0465538	0.936174	0.298777	1.65953	1.02752	-2.30055	-0.553148	-1.5833	0.00333483	0.0110039	4.16398e-06	0.000237484	3	-0.0735719	1.91345	1.2301	3.15913	2.03851	0.202986	0.681531	0.333718
uc007kdw.3	Tlcd2	Mus musculus TLC domain containing 2 (Tlcd2), transcript variant 1, mRNA. (from RefSeq NM_027249)	-0.399907	-0.414932	-0.194181	-0.0447833	0.282682	0.834203	0.392289	-0.681411	0.0907205	-0.22519	0.53135	0.533332	-0.324412	0.149119	0.0194105	0.047273	4.17726e-06	0.000238091	4	0.0105013	0.623555	1.0649	0.855483	1.44528	1.44727	0.798624	1.10889
uc289jad.1	AC154912.3	AC154912.3 (from geneSymbol)	1.24512	0.813695	0.881983	0.481113	0.257265	-0.033324	0.891146	-0.0301421	0.0435187	0.958828	0.404664	0.795374	0.292025	1.43113	0.0543699	0.109085	4.20738e-06	0.000239655	7	0.556486	0.979324	1.03062	1.94373	1.32378	1.73553	1.22436	2.69659
uc033fke.1	Mir3535	Mus musculus predicted gene, 24148 (Gm24148), microRNA. (from RefSeq NR_106184)	1.25212	0.428978	-1.23225	1.14236	1.31497	0.651826	0.482032	-1.06633	0.144951	-0.0724495	-0.811772	1.6714	-0.33929	-0.198223	5.22734e-09	1.59869e-07	4.24563e-06	0.000241681	2	-0.0959601	0.477531	1.10569	0.951022	0.569682	3.18523	0.79043	0.871623
uc289kib.1	C2	complement C2 (from HGNC C2)	1.31919	1.35613	-0.293072	-0.578084	-0.214674	-0.47511	-0.241843	-0.303781	-0.0453475	-0.0153959	0.506769	1.74761	0.24734	-0.254646	2.16484e-09	7.72688e-08	4.25673e-06	0.000242006	5	0.268935	0.810126	0.969056	0.989385	1.42086	3.35802	1.18702	0.838193
uc289dot.1	Vps8	Mus musculus VPS8 CORVET complex subunit (Vps8), transcript variant 3, mRNA. (from RefSeq NM_001081366)	0.351283	0.150283	-0.0404602	0.324537	0.0375796	0.202966	0.0150614	0.268828	-0.312663	-0.0266805	0.587631	-0.859314	0.260484	0.0686265	0.163683	0.26169	4.2544e-06	0.000242006	3	-0.00186963	1.20483	0.805154	0.981676	1.50278	0.551215	1.19788	1.04872
uc291iif.1	Erc1	Erc1 (from geneSymbol)	-0.335219	-0.382453	1.05343	0.0664085	-0.0918243	0.471691	0.033195	0.653369	-0.0782818	0.383524	0.783818	-1.05367	-0.0279219	-0.275424	1.01903e-05	8.55273e-05	4.30387e-06	0.000244532	3	0.0550591	1.57284	0.947185	1.30452	1.72168	0.481741	0.980832	0.826207
uc007cfc.2	Slco4c1	Mus musculus solute carrier organic anion transporter family, member 4C1 (Slco4c1), mRNA. (from RefSeq NM_172658)	-0.124402	-0.685882	2.17537	-0.00187408	-0.515284	0.603693	0.0197612	0.260667	-0.0632379	0.212979	1.39916	-2.87744	0.260347	-1.46466	0.000875824	0.00361118	4.31295e-06	0.000244893	3	-0.324597	1.19803	0.957114	1.15908	2.63748	0.136083	1.19777	0.362322
uc007ppt.3	Aoah	Mus musculus acyloxyacyl hydrolase (Aoah), transcript variant 2, mRNA. (from RefSeq NM_001281854)	0.526872	0.930733	-0.901251	-0.215405	-0.0634233	-0.449121	-0.489128	0.389013	-0.349062	0.471613	-0.0509561	1.13059	1.56131	1.08294	0.000264719	0.00132698	4.35236e-06	0.000246508	7	0.605064	1.3095	0.785095	1.38666	0.965296	2.18948	2.95121	2.11835
uc011xyy.2	Pafah1b1	Mus musculus platelet-activating factor acetylhydrolase, isoform 1b, subunit 1 (Pafah1b1), transcript variant 1, mRNA. (from RefSeq NM_013625)	0.0380945	0.0422033	0.294799	0.313952	-0.0249783	0.136232	0.061593	0.233248	0.037835	0.120164	0.522538	-0.229407	0.323153	0.205645	2.42955e-05	0.000176932	4.39508e-06	0.00024877	3	0.173311	1.17548	1.02657	1.08686	1.43648	0.852985	1.25106	1.1532
uc287spi.1	Rrp1	Rrp1 (from geneSymbol)	0.0394223	-0.156517	0.0719061	-0.12565	-0.0733298	0.28357	-0.125095	0.567464	0.116644	0.115103	1.09049	-0.454561	0.0444337	-0.0430876	0.699805	0.775872	4.41391e-06	0.000249522	4	0.205212	1.48192	1.08421	1.08305	2.12946	0.729732	1.03128	0.970576
uc290uvw.1	Sorcs2	Sorcs2 (from geneSymbol)	-0.359547	-0.293597	-0.352625	-0.320477	-0.26395	0.211843	-0.116464	1.61171	0.344037	0.807392	0.0165722	-2.02413	-0.155486	-0.0226668	0.498083	0.605837	4.4396e-06	0.000250817	4	0.0824889	3.05614	1.2693	1.75004	1.01155	0.245853	0.89783	0.984411
uc289asm.1	Cpne8	Cpne8 (from geneSymbol)	0.0411718	0.0632246	0.278717	0.181535	-0.555377	0.149324	-0.263429	0.385123	0.221102	0.244667	0.582372	-1.25124	-0.063459	-1.0502	0.373572	0.490887	4.46183e-06	0.000251756	3	-0.133091	1.30597	1.16562	1.18482	1.49731	0.420088	0.956967	0.482901
uc289pgf.1	Rps14	Belongs to the ribosomal protein S11P family. (from UniProt D3Z7I1)	-0.0384836	0.0458437	0.139938	0.170399	-0.117519	0.227395	0.104004	0.195761	0.0716749	0.194553	0.0374392	0.315003	0.00897408	-0.271753	0.595055	0.689864	4.46027e-06	0.000251756	1	0.0788074	1.14533	1.05094	1.14437	1.02629	1.24401	1.00624	0.828312
uc289bhs.1	Cers5	The sequence shown here is derived from an Ensembl automatic analysis pipeline and should be considered as preliminary data. (from UniProt H3BJQ0)	0.22295	0.586563	-0.683137	0.12223	0.0300988	0.364159	0.372008	-0.271736	-0.0272994	0.0170188	0.652278	0.495067	0.106263	0.0815546	3.81354e-05	0.000258948	4.46913e-06	0.000252009	5	0.150449	0.828322	0.981255	1.01187	1.57165	1.40939	1.07644	1.05816
uc009fsq.3	Lipe	Mus musculus lipase, hormone sensitive (Lipe), transcript variant 2, mRNA. (from RefSeq NM_001039507)	-0.331781	-0.595222	-0.633866	-0.478689	0.362899	0.0375837	0.190086	-0.470249	0.0267123	0.341536	0.0600492	0.403297	-0.479344	-1.13082	0.000220747	0.00114029	4.50094e-06	0.000253644	4	-0.178403	0.72184	1.01869	1.26711	1.0425	1.32253	0.717304	0.456656
uc009grc.2	Tbc1d17	Mus musculus TBC1 domain family, member 17 (Tbc1d17), mRNA. (from RefSeq NM_001042655)	0.164043	0.245314	-0.528923	-0.161693	0.132644	0.0368395	0.0869174	0.391333	-0.254525	0.0618655	0.0110921	0.581831	-0.200613	-0.175099	0.00744257	0.0214372	4.52013e-06	0.000254566	2	0.0594121	1.31161	0.838263	1.04381	1.00772	1.49675	0.87018	0.885707
uc288jkp.1	Mark3	Involved in the specific phosphorylation of microtubule- associated proteins for tau, MAP2 and MAP4. Phosphorylates CDC25C. Regulates localization and activity of some histone deacetylases by mediating phosphorylation of HDAC7, promoting subsequent interaction between HDAC7 and 14-3-3 and export from the nucleus (By similarity). (from UniProt Q03141)	-0.275124	-0.409524	0.329698	0.135626	-0.0998565	0.20351	0.144097	0.118847	0.208112	0.222537	0.517211	-0.532018	0.34584	0.0205018	3.4246e-11	2.46014e-09	4.53853e-06	0.000255442	3	0.128719	1.08587	1.15518	1.16678	1.43119	0.691587	1.27089	1.01431
uc288jdz.1	AF357425	Mus musculus snoRNA AF357425 (AF357425), small nucleolar RNA. (from RefSeq NR_046302)	-0.120409	0.368728	-2.53608	0.601041	0.367862	0.421035	0.224734	0.470403	0.0216713	0.00126995	-0.256524	2.01294	-0.712365	-0.584903	1.57838e-11	1.26334e-09	4.56457e-06	0.000256747	1	0.13607	1.3855	1.01513	1.00088	0.837103	4.03603	0.610319	0.666694
uc007grj.1	Dram1	Mus musculus DNA-damage regulated autophagy modulator 1 (Dram1), mRNA. (from RefSeq NM_027878)	0.975586	0.760525	-1.0145	0.151867	0.12294	-0.127696	-0.0131152	-0.0671154	0.106625	0.376818	1.0227	0.461527	0.815048	-0.232466	5.80275e-07	7.79984e-06	4.59052e-06	0.000257884	5	0.354733	0.954545	1.07671	1.29847	2.03171	1.377	1.75936	0.851179
uc289prc.1	Smad2	The sequence shown here is derived from an Ensembl automatic analysis pipeline and should be considered as preliminary data. (from UniProt E9Q3M0)	-0.218973	-0.201718	0.350723	0.167745	-0.246823	0.223418	0.122055	0.161067	0.100564	0.335864	0.738161	-0.505536	0.182651	0.0979028	4.88357e-05	0.000319169	4.6337e-06	0.000259985	3	0.158668	1.11811	1.07219	1.26213	1.66805	0.704399	1.13497	1.07022
uc287yvm.1	Specc1	Specc1 (from geneSymbol)	0.466642	0.331354	0.276561	0.345486	-0.532224	-0.0571801	0.285602	0.474796	-0.0591945	-0.0301591	0.575236	-1.33503	0.0167837	-0.498032	0.0239829	0.0561165	4.66629e-06	0.00026165	3	-0.122228	1.38972	0.9598	0.979312	1.48992	0.396384	1.0117	0.708072
uc288jkm.1	Mark3	Mark3 (from geneSymbol)	-0.302285	-0.407668	0.315503	0.0804777	-0.127166	0.182667	0.110069	0.1864	0.185307	0.234657	0.499993	-0.491586	0.288857	-0.0563827	3.81698e-12	3.83016e-10	4.67699e-06	0.000262086	3	0.121035	1.13792	1.13706	1.17663	1.41421	0.711243	1.22167	0.961672
uc033hfd.1	Birc6	Mus musculus baculoviral IAP repeat-containing 6 (Birc6), mRNA. (from RefSeq NM_007566)	0.114342	0.121756	0.0414548	0.114858	-0.0380535	-0.0896607	-0.152278	0.0843474	0.0885918	0.0420659	0.586509	-0.0623829	0.352087	0.316584	4.17791e-13	6.04617e-11	4.72261e-06	0.000264313	6	0.201115	1.06021	1.06333	1.02959	1.50161	0.957681	1.27641	1.24538
uc007vkn.3	Snhg18	Mus musculus small nucleolar RNA host gene 18 (Snhg18), long non-coding RNA. (from RefSeq NR_038186)	0.762349	0.787792	-0.665745	-0.160352	0.0538702	0.101856	0.109544	0.243299	0.0160881	0.189581	0.218521	0.874428	-0.00883281	-0.245176	0.000973002	0.00394213	4.72842e-06	0.000264474	2	0.183987	1.1837	1.01121	1.14043	1.16354	1.83328	0.993896	0.843713
uc008eiw.3	Gpr17	Mus musculus G protein-coupled receptor 17 (Gpr17), mRNA. (from RefSeq NM_001025381)	-0.139335	0.500243	-0.487455	-0.0470514	-0.020691	-0.651667	-0.107781	0.405976	-0.0437502	-0.415095	-3.01803	1.55025	-0.581048	-0.127627	0.340806	0.458066	4.75734e-06	0.000265761	1	-0.318474	1.32498	0.97013	0.74997	0.123448	2.92868	0.668478	0.915336
uc007ewd.3	Rev3l	Mus musculus REV3 like, DNA directed polymerase zeta catalytic subunit (Rev3l), mRNA. (from RefSeq NM_011264)	0.563498	0.636578	0.0981174	-0.0125908	0.0325038	-0.193128	-0.101764	0.22487	0.0732056	-0.342742	0.604536	0.300148	0.0723097	0.462843	5.4838e-10	2.50714e-08	4.76376e-06	0.000265954	5	0.19931	1.16867	1.05205	0.788541	1.52049	1.23127	1.0514	1.37826
uc291kel.1	Kras	Kras (from geneSymbol)	-0.200619	-0.249804	0.19523	0.225294	-0.3079	0.128765	-0.0576702	0.46138	-0.0537246	0.180186	0.394061	-0.998598	0.160933	-0.132514	0.132981	0.222451	4.80413e-06	0.000268041	3	0.00167481	1.37686	0.963446	1.13303	1.31409	0.500486	1.11801	0.91224
uc012deu.2	Lpar1	Mus musculus lysophosphatidic acid receptor 1 (Lpar1), transcript variant 1, mRNA. (from RefSeq NM_010336)	1.40158	1.01079	-0.107412	0.289423	0.357702	0.455637	0.254907	-0.0145396	0.00563844	-0.19529	0.363152	0.223673	-0.146039	-0.116876	1.72119e-07	2.88206e-06	4.80789e-06	0.000268045	5	0.0171027	0.989973	1.00392	0.873397	1.28623	1.1677	0.903728	0.922182
uc289mpg.1	Myl12a	Myl12a (from geneSymbol)	0.0983487	-0.127466	0.0327639	0.0550789	-0.274576	0.049649	0.0759798	0.342247	-0.152671	0.210687	0.67204	-0.712669	0.369676	-0.287082	0.384133	0.500918	4.81017e-06	0.000268045	3	0.0631755	1.26773	0.899584	1.15724	1.59332	0.61019	1.29206	0.819558
uc288hfq.1	Rhoj	The sequence shown here is derived from an Ensembl automatic analysis pipeline and should be considered as preliminary data. (from UniProt G3UZM2)	1.21514	0.91395	-0.639749	-0.300485	-0.43853	-0.00367924	-0.574296	-0.0772438	-0.46638	0.210934	1.06678	0.251308	-0.132993	-0.369743	1.51613e-08	3.86752e-07	4.81639e-06	0.000268226	5	0.0689512	0.947867	0.723779	1.15744	2.09475	1.19029	0.911937	0.77392
uc008rsm.2	Ptgfr	Belongs to the G-protein coupled receptor 1 family. (from UniProt Q60I90)	0.21145	0.457879	-0.415528	-0.29422	0.399486	0.262024	-0.0465899	-0.628789	-0.0249273	0.183934	1.05522	0.573239	-0.181913	-0.155882	0.111307	0.193305	4.91136e-06	0.000273176	5	0.117268	0.646719	0.98287	1.13598	2.07803	1.48786	0.881533	0.897583
uc009thk.2	Snord61	Mus musculus small nucleolar RNA, C/D box 61 (Snord61), small nucleolar RNA. (from RefSeq NR_002903)	0.248537	0.12461	-2.20748	0.927498	0.173939	0.262591	0.181854	-0.0970951	-0.11281	-0.0332903	-0.651331	0.965847	-0.687238	-0.906989	9.97886e-12	8.50863e-10	4.9295e-06	0.000273846	1	-0.217558	0.934914	0.924785	0.977189	0.636693	1.95321	0.621042	0.533297
uc009dnz.4	Mical3	Mus musculus microtubule associated monooxygenase, calponin and LIM domain containing 3 (Mical3), transcript variant 2, mRNA. (from RefSeq NM_153396)	-0.551213	-0.445365	0.437614	-0.0830708	-0.0536071	0.113548	-0.0573259	0.777008	0.0685441	0.126664	0.544248	-1.29616	-0.258276	-0.58132	0.00516904	0.0158447	4.9423e-06	0.000274387	3	-0.0884698	1.71357	1.04866	1.09177	1.45826	0.407209	0.836087	0.668352
uc008pbf.2	Fat4	Mus musculus FAT atypical cadherin 4 (Fat4), mRNA. (from RefSeq NM_183221)	1.09334	0.906489	-1.02663	-0.622502	0.575293	-0.339189	-0.235409	0.112414	0.142742	-0.0279683	0.349396	0.746981	-0.0942978	0.782108	5.36848e-13	7.30052e-11	4.95008e-06	0.00027465	5	0.287339	1.08104	1.104	0.980801	1.27403	1.67828	0.936728	1.71964
uc289vsr.1	Dennd1a	Dennd1a (from geneSymbol)	0.6587	0.765209	0.214572	0.17501	-0.0959973	-0.14772	-0.254857	0.164766	-0.249129	-0.0572144	0.34084	-0.0626361	0.699487	0.754975	2.00019e-06	2.18513e-05	4.95439e-06	0.00027472	7	0.227298	1.12098	0.841404	0.961118	1.26649	0.957513	1.62393	1.6876
uc012bbg.1	Mir1949	Mus musculus microRNA 1949 (Mir1949), microRNA. (from RefSeq NR_035472)	-0.077274	-0.966725	-0.566627	0.5994	0.373506	0.357607	0.166849	0.387214	0.362604	0.85344	-2.48827	0.476787	-0.477169	-0.8012	0.0205343	0.0494966	4.95884e-06	0.000274797	1	-0.240942	1.30787	1.28574	1.8068	0.17822	1.39164	0.718386	0.573871
uc008fqp.3	Smad2	Mus musculus SMAD family member 2 (Smad2), transcript variant 2, mRNA. (from RefSeq NM_001252481)	-0.150227	-0.118242	0.33589	0.206104	-0.167051	0.209686	0.101287	0.157794	0.018717	0.252381	0.612495	-0.447738	0.131096	0.0547855	0.000106801	0.000617409	4.96354e-06	0.000274888	3	0.111362	1.11558	1.01306	1.19117	1.5289	0.733192	1.09513	1.0387
uc007pps.3	Aoah	Aoah (from geneSymbol)	0.390866	0.924659	-0.726806	-0.313867	-0.0329586	-0.536884	-0.165655	0.219459	-0.278682	0.620965	-0.203246	1.31952	1.68955	1.01239	0.0262098	0.0603321	5.03092e-06	0.000278276	7	0.625708	1.1643	0.824344	1.5379	0.868594	2.49583	3.22556	2.01725
uc009klg.3	Pnpla2	Mus musculus patatin-like phospholipase domain containing 2 (Pnpla2), transcript variant 2, mRNA. (from RefSeq NM_025802)	0.635695	0.715153	0.376796	-0.115275	0.481956	0.216154	0.298481	0.306184	-0.22369	0.210407	-0.188731	0.638206	-0.0944402	-0.883701	0.0135366	0.035183	5.03691e-06	0.000278436	2	-0.0336807	1.23643	0.856373	1.15701	0.877377	1.55639	0.936636	0.541975
uc288jkq.1	Mark3	Mark3 (from geneSymbol)	-0.146149	-0.180501	0.700826	0.159227	-0.0422652	0.129172	0.118512	0.269375	0.0948918	0.175247	0.416286	-0.525486	0.489603	0.064839	2.40022e-08	5.70737e-07	5.09811e-06	0.000281473	3	0.140679	1.20529	1.06799	1.12916	1.33449	0.694725	1.40406	1.04597
uc290mxw.1	Lpar1	Belongs to the G-protein coupled receptor 1 family. (from UniProt Q544V2)	1.39949	1.01137	-0.109402	0.285763	0.355995	0.454577	0.25463	-0.0152572	0.00504658	-0.200162	0.366988	0.217061	-0.146751	-0.116098	1.60253e-07	2.72019e-06	5.1315e-06	0.000282848	5	0.0158327	0.98948	1.0035	0.870453	1.28966	1.16236	0.903283	0.92268
uc287ksw.1	Pam	Pam (from geneSymbol)	0.796213	0.4111	-0.510928	0.51875	0.20561	0.527471	0.216459	-0.275586	-3.22739e-05	-0.1871	0.897185	0.380209	0.436245	0.5771	0.00185351	0.0067553	5.13244e-06	0.000282848	5	0.261146	0.826115	0.999978	0.878369	1.86243	1.30153	1.35308	1.49185
uc007twb.2	Mrpl52	Mrpl52 (from geneSymbol)	0.0514724	0.0843576	-0.307466	0.143958	-0.188344	0.0115992	0.047728	0.17923	-0.0129934	0.0102249	0.0669531	0.815007	0.124693	0.1091	0.035954	0.0780817	5.14386e-06	0.000283303	2	0.184602	1.13228	0.991034	1.00711	1.0475	1.75931	1.09028	1.07856
uc009gww.2	Rpl18	Belongs to the ribosomal protein L18e family. (from UniProt Q58EW0)	0.550231	0.261095	0.27116	0.318916	-0.296534	0.259407	0.209055	0.134963	0.253802	-0.16429	-0.298277	0.507119	0.267382	0.0543491	0.0335518	0.0739025	5.16786e-06	0.000284436	7	0.107864	1.09806	1.19234	0.892368	0.813223	1.42121	1.20362	1.03839
uc009ote.3	Cdon	Component of a cell-surface receptor complex that mediates cell-cell interactions between muscle precursor cells. Promotes differentiation of myogenic cells. Required for response to NTN3 and activation of NFATC3. (from UniProt Q32MD9)	1.20377	0.745617	-0.541205	-0.580579	0.219613	0.0655831	-0.103095	-0.516653	-0.0185425	-1.03782	0.422001	0.54714	-0.0622046	0.623284	1.07073e-07	1.96138e-06	5.19621e-06	0.000285487	5	-0.00611395	0.698992	0.98723	0.487062	1.33978	1.46119	0.957799	1.54038
uc288cgj.1	Cavin1	Cavin1 (from geneSymbol)	-0.0243999	0.227151	-1.0996	-0.433467	-0.316376	0.0766241	-0.391553	0.239169	0.149489	-0.0395881	0.329755	0.493958	-0.434559	-0.13301	2.45468e-05	0.000178544	5.2556e-06	0.000288573	2	0.086459	1.18031	1.10918	0.972933	1.2568	1.4083	0.73992	0.911927
uc007obs.3	Slc10a1	Mus musculus solute carrier family 10 (sodium/bile acid cotransporter family), member 1 (Slc10a1), transcript variant 2, mRNA. (from RefSeq NM_011387)	-0.0351262	-0.590029	-0.0681889	0.271296	-0.0183561	-0.0625697	0.139807	-0.196375	0.0752216	-0.00949674	-2.94102	1.38248	0.236506	-0.268784	0.861085	0.899213	5.275e-06	0.000289462	1	-0.245924	0.872741	1.05352	0.993439	0.130216	2.60716	1.17814	0.830019
uc291mwf.1	Rps19	Rps19 (from geneSymbol)	-0.859178	-0.321209	-0.0574689	0.325006	-0.220573	0.0474499	-0.119124	0.661323	0.194394	0.0444309	0.0267863	0.760791	0.175899	-0.0695258	0.000123583	0.000697919	5.32256e-06	0.000291537	1	0.2563	1.58153	1.14424	1.03128	1.01874	1.69442	1.12967	0.952951
uc057ahi.3	Nav2	Mus musculus neuron navigator 2 (Nav2), transcript variant 2, mRNA. (from RefSeq NM_001111016)	-0.461744	-0.482924	0.253425	-0.0104561	-0.198411	0.171632	-0.317431	1.0667	0.15503	-0.590197	0.431853	-0.666955	-0.0136223	-0.160266	0.0185945	0.0456262	5.34485e-06	0.00029246	3	0.0317921	2.09464	1.11345	0.664252	1.34896	0.629835	0.990602	0.89486
uc291ntk.1	Capns1	Capns1 (from geneSymbol)	0.471178	0.228901	-0.0744077	0.0147708	-8.10862e-06	0.45159	0.261082	-0.353211	-0.00488057	0.148891	0.883306	-0.285931	0.00716401	-0.153938	0.110065	0.191629	5.34591e-06	0.00029246	5	0.0344858	0.78284	0.996623	1.10872	1.8446	0.820212	1.00498	0.898794
uc009kbu.3	Cpxm2	Mus musculus carboxypeptidase X 2 (M14 family) (Cpxm2), mRNA. (from RefSeq NM_018867)	0.0056729	0.423048	0.117298	-0.349952	0.0318505	-0.487343	-0.694004	0.472083	0.553376	-0.821813	0.810523	-1.17715	-0.0688816	-0.978339	0.104682	0.18412	5.37668e-06	0.000293964	6	-0.172886	1.38711	1.46752	0.56573	1.75385	0.442224	0.953377	0.507564
uc291xeg.1	Pnpla2	Mus musculus patatin-like phospholipase domain containing 2 (Pnpla2), transcript variant 3, non-coding RNA. (from RefSeq NR_028142)	0.645508	0.705159	0.383895	-0.0786739	0.53748	0.252825	0.294753	0.309751	-0.265182	0.211371	-0.156305	0.629354	-0.0728501	-0.836593	0.0245408	0.0572056	5.39557e-06	0.000294818	2	-0.0257792	1.23949	0.832094	1.15779	0.89732	1.54687	0.950758	0.559964
uc289qys.1	BE692007	BE692007 (from geneSymbol)	1.75234	1.05334	-0.651695	0.175447	-0.403158	-0.38718	-0.135592	-0.343938	-0.116787	0.0744181	-1.99396	1.1908	0.445639	-0.227755	4.06547e-05	0.000273155	5.40427e-06	0.000295114	1	-0.138797	0.787888	0.922239	1.05294	0.251049	2.28279	1.36192	0.853963
uc292mgq.1	Ctnnb1	The sequence shown here is derived from an Ensembl automatic analysis pipeline and should be considered as preliminary data. (from UniProt D3Z7S6)	-0.132096	-0.373064	-0.152157	-0.197617	-0.0961349	0.40711	-0.00490621	0.349946	-0.333666	0.189218	0.875498	-0.711062	0.0958705	-0.30295	0.07198	0.136505	5.41712e-06	0.000295456	4	0.0232649	1.27451	0.793517	1.14015	1.83464	0.61087	1.06871	0.810593
uc287mvf.1	Soat1	Soat1 (from geneSymbol)	0.0495599	0.2066	-0.259775	0.224087	0.0720496	0.299039	0.518459	0.00578585	0.0535075	-0.230556	0.0555723	0.914324	0.530595	0.221099	0.145621	0.2389	5.42248e-06	0.000295569	2	0.221475	1.00402	1.03778	0.852306	1.03927	1.88469	1.44453	1.16562
uc007lzs.2	Ddx5	Ddx5 (from geneSymbol)	0.329984	0.258158	0.499917	0.449903	0.144001	0.0479908	0.187485	0.227196	0.0745467	0.161998	0.681143	-0.232874	0.394124	0.0457765	1.17642e-19	1.93354e-16	5.45442e-06	0.00029695	3	0.19313	1.17056	1.05303	1.11884	1.60341	0.850938	1.31414	1.03224
uc057lkg.1	Snora73b	Snora73b (from geneSymbol)	-0.628841	-1.02185	-1.05209	0.802421	0.229256	-0.115692	-0.604996	0.439863	-0.0829257	0.365501	-1.09207	0.735536	0.190903	-0.453033	9.06567e-08	1.71199e-06	5.46989e-06	0.000297432	1	0.0148246	1.35648	0.944141	1.28833	0.469087	1.66502	1.14148	0.730506
uc009kbl.3	Acadsb	Belongs to the acyl-CoA dehydrogenase family. (from UniProt E9Q5L3)	0.519721	0.542913	-0.334507	-0.0194342	0.0196722	0.095444	0.164928	-0.125818	0.186712	0.0958746	0.387076	0.478298	0.121544	0.0282196	0.00152196	0.00574346	5.46861e-06	0.000297432	5	0.167415	0.916484	1.13817	1.06871	1.30774	1.3931	1.0879	1.01975
uc290xbe.1	Naaa	Naaa (from geneSymbol)	1.35837	1.0834	-0.642221	-0.116771	-0.165041	-0.206214	-0.364492	-0.411674	-0.587026	-0.174095	-0.114581	0.184922	0.874269	0.482125	5.47224e-07	7.42468e-06	5.48019e-06	0.000297812	7	0.036277	0.751751	0.665714	0.886323	0.92365	1.13676	1.83308	1.3968
uc292msv.1	mt-Ti	mt-Ti (from geneSymbol)	1.64632	0.835732	-1.78641	1.16039	0.593289	0.126762	-0.362975	0.210491	-0.0232033	-0.172074	-1.07229	1.47893	-1.10384	-0.885165	4.61884e-14	9.91678e-12	5.49603e-06	0.000298096	1	-0.223878	1.15708	0.984045	0.887566	0.475564	2.78743	0.465276	0.541426
uc288hsa.1	Rbm25	Rbm25 (from geneSymbol)	0.108392	0.135686	0.464817	-0.0158164	-0.154902	-0.0813416	-0.109667	0.319475	-0.234099	0.101384	0.468386	-0.166164	0.38587	0.131827	0.00224563	0.00792741	5.49868e-06	0.000298096	6	0.143811	1.24788	0.850216	1.0728	1.38356	0.891209	1.30665	1.09568
uc292avv.1	Ano8	Ano8 (from geneSymbol)	-0.319411	-0.319069	-0.788574	-0.379815	0.0760594	-0.0330919	-0.153849	-0.0503416	-0.00860697	-0.229517	-0.16632	0.502451	0.292803	0.451005	0.0189101	0.0462601	5.49563e-06	0.000298096	2	0.113068	0.965708	0.994052	0.85292	0.891113	1.41662	1.22502	1.36699
uc288ymn.1	St3gal1	St3gal1 (from geneSymbol)	-0.0918607	-0.0866795	-0.423773	-0.109501	0.370171	0.406033	-0.0832314	-0.0162278	-0.0529112	0.648645	-0.00421954	0.614127	-0.108972	0.0326431	0.00177473	0.00652279	5.50594e-06	0.00029831	2	0.159012	0.988815	0.963989	1.56769	0.99708	1.53063	0.927249	1.02288
uc288jko.1	Mark3	Mark3 (from geneSymbol)	-0.280066	-0.360901	0.368862	0.118148	-0.0804812	0.198708	0.156279	0.165818	0.20259	0.230072	0.52668	-0.548862	0.38913	0.0608478	1.58328e-09	5.99886e-08	5.53598e-06	0.000299708	3	0.146611	1.1218	1.15076	1.17289	1.44061	0.683559	1.3096	1.04308
uc009qsq.2	Lysmd2	Mus musculus LysM, putative peptidoglycan-binding, domain containing 2 (Lysmd2), mRNA. (from RefSeq NM_027309)	1.02648	0.850049	-0.196807	-0.361915	-0.00349338	-0.092328	0.17656	0.0152434	-0.274055	-0.111753	-0.0857897	0.92248	-0.119179	0.0729187	1.90813e-05	0.000144536	5.54785e-06	0.000300038	5	0.0599809	1.01062	0.826992	0.925463	0.942269	1.89537	0.920712	1.05184
uc008kjl.2	Slc43a1	Mus musculus solute carrier family 43, member 1 (Slc43a1), transcript variant 3, mRNA. (from RefSeq NM_001083809)	1.22929	1.00105	-0.708767	-0.116806	0.212769	0.280826	0.0285649	-0.645574	-0.0552669	-0.0377383	-0.0596825	0.429475	-0.0102648	-0.210435	8.31902e-07	1.04746e-05	5.55154e-06	0.000300057	5	-0.0842122	0.639238	0.962416	0.974181	0.959475	1.34674	0.99291	0.864277
uc291soh.1	Sytl2	Mus musculus synaptotagmin-like 2 (Sytl2), transcript variant 6, mRNA. (from RefSeq NM_001289583)	-0.356026	-0.522241	2.51414	-0.568054	-0.278776	0.234919	-0.217553	1.44226	-0.279208	-0.755447	0.16637	-1.46259	0.284852	0.266625	3.28487e-16	1.69265e-13	5.55908e-06	0.000300284	3	-0.0481636	2.71745	0.824043	0.592363	1.12223	0.36284	1.21829	1.20299
uc290gkk.1	Rrnad1	The sequence shown here is derived from an Ensembl automatic analysis pipeline and should be considered as preliminary data. (from UniProt E9PZV3)	0.105028	0.0015038	-0.572434	0.0500942	-0.0306909	0.0736415	-0.0442435	0.303322	0.0371812	0.200628	-0.422997	0.594165	-0.103506	-0.169013	0.0577302	0.114447	5.59805e-06	0.000302026	1	0.0628257	1.23398	1.02611	1.1492	0.745874	1.5096	0.930768	0.889451
uc289pge.1	Rps14	The sequence shown here is derived from an Ensembl automatic analysis pipeline and should be considered as preliminary data. (from UniProt D3YVF4)	-0.0571672	0.0592897	0.178665	0.120887	-0.130709	0.163282	0.0691501	0.221441	0.0826804	0.16598	0.0274687	0.34218	0.0121295	-0.255649	0.50426	0.611446	5.59475e-06	0.000302026	1	0.0851759	1.1659	1.05898	1.12193	1.01922	1.26767	1.00844	0.83761
uc008eey.1	Trappc8	Mus musculus trafficking protein particle complex 8 (Trappc8), transcript variant 2, mRNA. (from RefSeq NM_029491)	-0.0205605	-0.00245199	0.219351	0.252898	-0.115378	0.0522963	0.0946337	0.00972957	-0.146388	0.00549005	0.705546	-0.0795451	0.326524	0.156994	0.00173964	0.0064146	5.61558e-06	0.000302716	3	0.139764	1.00677	0.90351	1.00381	1.63076	0.946356	1.25399	1.11496
uc292qaj.1	Magt1	The sequence shown here is derived from an Ensembl automatic analysis pipeline and should be considered as preliminary data. (from UniProt F6TBV1)	0.263812	-0.0162772	-0.183667	0.0622973	-0.0445497	-0.118489	0.0443077	-0.101939	-0.0930406	0.0656233	0.71674	-0.28697	0.412931	0.372083	0.0850042	0.15585	5.61757e-06	0.000302716	7	0.155061	0.93178	0.937545	1.04654	1.64346	0.819622	1.33139	1.29422
uc289iyx.1	Rpl10a	Rpl10a (from geneSymbol)	0.795711	0.743893	0.320873	-0.00401308	-0.911065	-0.305891	-0.450566	0.525519	0.148139	0.252561	0.354641	0.287075	-0.175234	-0.500469	2.06281e-22	5.61839e-19	5.6315e-06	0.000303164	6	0.127462	1.43945	1.10814	1.19132	1.27867	1.22016	0.885624	0.706877
uc291gfz.1	Actg2	Belongs to the actin family. (from UniProt D3Z2K3)	1.00994	0.549594	-0.363758	-0.49524	-0.728517	-0.915886	0.0728224	-0.0660271	0.386714	0.199819	1.3213	-0.423621	-0.292634	-0.126697	2.07648e-07	3.37447e-06	5.64694e-06	0.000303752	6	0.142693	0.955265	1.30741	1.14855	2.49891	0.745551	0.81641	0.915926
uc289dos.1	Vps8	The sequence shown here is derived from an Ensembl automatic analysis pipeline and should be considered as preliminary data. (from UniProt F8WI64)	0.356975	0.14895	-0.0401381	0.315635	0.0312188	0.203102	0.018142	0.280226	-0.320531	-0.0292685	0.591002	-0.868617	0.255311	0.0655877	0.153142	0.248505	5.65223e-06	0.000303855	3	-0.00375568	1.21439	0.800775	0.979917	1.50629	0.547671	1.19359	1.04651
uc008moz.3	Jag1	Mus musculus jagged 1 (Jag1), mRNA. (from RefSeq NM_013822)	-0.295995	-0.254081	0.404621	0.0784354	-0.114415	0.343332	-0.176928	0.566677	0.00315922	0.13078	0.486205	-1.48996	-0.0386076	-0.623358	0.168132	0.267246	5.69022e-06	0.000305714	3	-0.137872	1.48111	1.00219	1.09489	1.40076	0.356022	0.973594	0.649158
uc290rvn.1	Tardbp	Tardbp (from geneSymbol)	-0.196792	-0.0567709	0.249051	0.168168	-0.289898	0.103508	0.0519995	0.619371	-0.0387507	-0.00220958	0.270894	-0.00554531	0.540842	0.152903	0.000534059	0.00238216	5.7428e-06	0.000308355	3	0.219643	1.5362	0.973498	0.99847	1.20656	0.996164	1.45482	1.1118
uc291sof.1	Sytl2	Mus musculus synaptotagmin-like 2 (Sytl2), transcript variant 3, mRNA. (from RefSeq NM_031394)	-0.354552	-0.502992	2.5108	-0.571551	-0.294782	0.239963	-0.216051	1.45039	-0.290555	-0.754687	0.144107	-1.46193	0.254409	0.278012	6.77889e-16	3.10682e-13	5.74985e-06	0.000308549	3	-0.0543221	2.73283	0.817587	0.592675	1.10505	0.363006	1.19285	1.21252
uc289kmg.1	Aif1	Aif1 (from geneSymbol)	1.27571	-0.0501056	-0.518163	-0.0862174	-0.271768	-0.902693	-0.235995	-0.348032	-0.466576	0.122834	0.382049	1.5792	1.28994	0.599925	0.0720934	0.136674	5.76329e-06	0.000309086	7	0.451334	0.785655	0.72368	1.08887	1.30319	2.98804	2.44518	1.51564
uc287tpw.1	Aldh1l2	Aldh1l2 (from geneSymbol)	1.19408	0.640935	-1.22528	-1.03968	0.27302	0.654445	-0.1495	-0.772521	0.173773	-0.220671	0.229654	2.0338	-0.509315	0.657796	0.000410619	0.00191476	5.79368e-06	0.00031053	5	0.227503	0.585394	1.128	0.858166	1.17255	4.09483	0.702556	1.57767
uc289icm.1	Slc9a3r2	Slc9a3r2 (from geneSymbol)	0.259999	0.551122	-0.651217	-0.576449	0.0419978	0.0476144	0.407192	-0.236575	0.161752	0.241114	0.718559	0.734397	-0.0606048	-0.496057	9.6305e-06	8.17139e-05	5.80376e-06	0.000310749	5	0.151798	0.848758	1.11865	1.1819	1.64554	1.6637	0.958862	0.709042
uc292chg.1	Polr2c	Polr2c (from geneSymbol)	-0.352951	-0.339439	0.0388642	-0.392789	-0.510108	-0.0155019	-0.0827395	0.270376	-0.104453	0.408411	-0.290394	0.503613	-0.789658	-0.749879	0.528614	0.632891	5.80467e-06	0.000310749	1	-0.107426	1.20612	0.930158	1.32722	0.817679	1.41776	0.578481	0.594653
uc008qct.2	S100a1	Mus musculus S100 calcium binding protein A1 (S100a1), mRNA. (from RefSeq NM_011309)	-0.0921641	-0.249068	1.56968	-0.0442168	0.015551	0.390772	-0.0349037	0.282025	0.126906	0.228939	0.697284	-0.665448	-0.140658	-0.738485	9.48341e-11	5.78027e-09	5.82429e-06	0.000311613	3	-0.0299195	1.2159	1.09195	1.17197	1.62145	0.630493	0.907105	0.599368
uc291miu.1	Fosb	Fosb (from geneSymbol)	0.0558295	-0.11829	4.4233	0.283922	0.863774	0.848852	2.47465	0.205939	0.168305	-1.31088	-3.20062	1.59226	-0.703954	1.56664	0.000756777	0.0031917	5.83403e-06	0.000311763	1	-0.240331	1.15344	1.12374	0.403074	0.108772	3.01521	0.613888	2.96214
uc007ksh.3	Brip1os	Mus musculus BRCA1 interacting protein C-terminal helicase 1, opposite strand (Brip1os), transcript variant 2, long non-coding RNA. (from RefSeq NR_130959)	0.295428	0.0643808	-0.76216	0.148731	-0.193768	0.0500439	0.175854	0.538825	-0.0404602	-0.13	-0.221652	0.404751	-0.30827	-0.0427555	2.73373e-05	0.000195779	5.84742e-06	0.000312293	2	0.0286339	1.45279	0.972345	0.913832	0.857583	1.32386	0.80761	0.970799
uc291sog.1	Sytl2	Mus musculus synaptotagmin-like 2 (Sytl2), transcript variant 2, mRNA. (from RefSeq NM_001040085)	-0.360837	-0.51889	2.50773	-0.570225	-0.286813	0.244999	-0.21684	1.44803	-0.296331	-0.743767	0.153603	-1.47399	0.278622	0.249797	2.75643e-16	1.47621e-13	5.87119e-06	0.000313377	3	-0.0548624	2.72834	0.814321	0.597178	1.11234	0.359986	1.21304	1.18904
uc291syy.1	Gdpd5	Gdpd5 (from geneSymbol)	-0.389	-0.277459	-0.527975	-0.340073	-0.138647	-0.184668	-0.0524154	1.16107	-0.00946656	-0.212741	-0.618941	-0.232727	-0.309121	-0.664714	0.372202	0.489606	5.88953e-06	0.000314169	4	-0.126663	2.23623	0.99346	0.862896	0.651149	0.851024	0.807133	0.630814
uc289ayj.1	Hdac7	Hdac7 (from geneSymbol)	0.187408	0.810227	-0.905008	-0.550295	0.0935151	0.402891	0.16193	0.0136593	-0.176969	0.225398	-0.0969532	1.08073	-0.373572	0.187044	2.31193e-07	3.68425e-06	5.89354e-06	0.000314196	2	0.122763	1.00951	0.88456	1.1691	0.935006	2.11511	0.771869	1.13843
uc008nik.3	Mapre1	Mus musculus microtubule-associated protein, RP/EB family, member 1 (Mapre1), mRNA. (from RefSeq NM_007896)	-0.0279584	0.00398831	0.331797	0.161959	-0.100335	0.256117	0.19356	0.316952	0.0658574	0.115914	0.453614	-0.232679	0.22142	-0.0183163	0.000186266	0.000987672	5.94688e-06	0.000316852	3	0.131823	1.2457	1.04671	1.08366	1.36947	0.851053	1.16588	0.987384
uc291unp.1	Mical2	Mical2 (from geneSymbol)	-0.135487	-0.308015	0.165293	-0.266492	-0.54938	0.123567	-0.400879	0.990879	0.0771595	0.0349814	0.29954	-1.51412	-0.457479	-0.654147	0.320187	0.436733	5.9903e-06	0.000318976	3	-0.17474	1.9874	1.05494	1.02454	1.23075	0.350111	0.728257	0.635451
uc009gjc.3	Lsm14a	Lsm14a (from geneSymbol)	4.26091e-05	0.175187	0.347512	0.326954	0.0380129	0.183355	0.33785	0.0958779	0.0779876	0.217708	0.0807668	-0.371823	0.388096	0.00456824	0.0160862	0.0405294	6.02662e-06	0.00032072	3	0.0704544	1.06872	1.05554	1.16288	1.05758	0.772805	1.30867	1.00317
uc288onp.1	Ahrr	Ahrr (from geneSymbol)	1.43001	0.876358	-0.131817	-0.0233886	0.834989	0.337428	0.205574	-1.12394	-0.133178	0.356921	1.39064	-0.582674	0.00548148	1.54454	0.474276	0.584547	6.03309e-06	0.000320875	5	0.208255	0.45884	0.911821	1.28069	2.62194	0.667725	1.00381	2.9171
uc288ynk.1	Khdrbs3	RNA-binding protein that plays a role in the regulation of alternative splicing and influences mRNA splice site selection and exon inclusion. May play a role as a negative regulator of cell growth. Inhibits cell proliferation. Involved in splice site selection of vascular endothelial growth factor. Induces an increased concentration-dependent incorporation of exon in CD44 pre-mRNA by direct bindi…	1.2788	0.415195	-0.675968	-0.327772	-0.229787	0.187018	0.0980178	-0.282167	0.0135863	-0.0217613	0.971807	-0.0865072	0.359367	0.595692	0.000340544	0.00163766	6.07752e-06	0.000323046	5	0.221431	0.822355	1.00946	0.985029	1.9613	0.9418	1.28286	1.5112
uc287nck.1	Snord80	Snord80 (from geneSymbol)	1.53706	1.14997	-0.889917	1.51019	1.13411	0.0129796	-0.0296154	0.0984151	-0.471634	0.782077	1.42799	0.233818	-1.02097	-0.906431	2.49207e-08	5.88322e-07	6.13044e-06	0.000325663	5	0.0204663	1.0706	0.721147	1.7196	2.69071	1.17594	0.492785	0.533503
uc056zbl.3	Vps8	Mus musculus VPS8 CORVET complex subunit (Vps8), transcript variant 2, mRNA. (from RefSeq NM_001285894)	0.423362	0.174445	-0.0325411	0.338381	0.0391424	0.197101	0.0193258	0.293842	-0.313323	-0.0034734	0.595518	-0.944456	0.254414	0.0564484	0.108789	0.189858	6.13399e-06	0.000325663	3	-0.00871849	1.2259	0.804786	0.997595	1.51101	0.519626	1.19285	1.0399
uc291mwg.1	Rps19	The sequence shown here is derived from an Ensembl automatic analysis pipeline and should be considered as preliminary data. (from UniProt D3YUT3)	-0.957184	-0.267143	-0.187645	0.388357	-0.121145	0.0892171	-0.0668075	0.732299	0.192685	0.000954757	0.0198173	0.927403	0.139434	-0.115165	0.000167162	0.000901723	6.15183e-06	0.000326417	1	0.271061	1.66128	1.14289	1.00066	1.01383	1.90185	1.10147	0.923277
uc291ilw.1	Mical3	Mical3 (from geneSymbol)	-0.549776	-0.443737	0.437277	-0.0779383	-0.0524787	0.110508	-0.0559929	0.768018	0.0597406	0.128659	0.551843	-1.29177	-0.265192	-0.581027	0.00496208	0.0153204	6.17792e-06	0.000327608	3	-0.0899606	1.70293	1.04228	1.09328	1.46596	0.408451	0.832088	0.668488
uc008sql.1	Msmp	Mus musculus microseminoprotein, prostate associated (Msmp), mRNA. (from RefSeq NM_001099314)	0.162963	-1.28485	-0.863697	0.115014	-0.135353	0.190664	0.216582	0.752075	0.32205	-0.513374	-6.42315	0.33905	-0.752181	-1.54857	0.15361	0.249092	6.23077e-06	0.000330021	1	-1.11773	1.68421	1.25011	0.700582	0.011653	1.26492	0.593705	0.341848
uc009ctf.2	Antxr1	Antxr1 (from geneSymbol)	0.195228	0.123375	-0.944954	-0.15211	0.738371	0.448175	0.123513	-0.417511	0.122955	0.4951	0.408915	0.68005	0.0595931	0.171657	3.25868e-12	3.35106e-10	6.24627e-06	0.000330648	2	0.217251	0.748715	1.08896	1.40942	1.32769	1.6022	1.04217	1.12635
uc292aus.1	Ocel1	The sequence shown here is derived from an Ensembl automatic analysis pipeline and should be considered as preliminary data. (from UniProt D3Z3P1)	-0.351205	-0.0264241	-0.662457	-0.391835	-0.60918	-0.0654921	-0.137733	0.0817958	-0.142277	-0.0928274	-0.312115	0.957817	-0.126495	-0.394495	0.0211769	0.0507346	6.25546e-06	0.000330939	2	-0.00408518	1.05833	0.906088	0.937683	0.80546	1.94237	0.916055	0.760756
uc289tbj.1	Il15ra	Il15ra (from geneSymbol)	1.1283	0.65445	-0.463181	-0.40482	-0.106699	-0.011048	0.2149	-0.0887909	-0.14929	0.33708	0.247464	1.0278	0.894416	-0.103278	4.22662e-05	0.00028249	6.26122e-06	0.000331049	7	0.309343	0.94031	0.901694	1.2632	1.18712	2.03891	1.85886	0.930915
uc007mpg.3	C1qtnf1	Mus musculus C1q and tumor necrosis factor related protein 1 (C1qtnf1), transcript variant 1, mRNA. (from RefSeq NM_001204129)	1.13947	1.0289	-0.306736	-0.441572	0.37855	0.310061	0.484999	0.106517	-0.424968	-0.201697	0.171171	0.639092	-0.220218	0.0302138	3.0504e-08	6.9351e-07	6.28177e-06	0.000331189	5	0.0143017	1.07663	0.744855	0.869527	1.12597	1.55735	0.858436	1.02116
uc008kjk.2	Slc43a1	Mus musculus solute carrier family 43, member 1 (Slc43a1), transcript variant 2, mRNA. (from RefSeq NM_024497)	1.21422	1.03523	-0.694424	-0.176448	0.184603	0.269675	0.0608108	-0.627292	-0.0516282	-0.0649461	-0.00359042	0.44282	0.0126871	-0.307644	6.32106e-07	8.36211e-06	6.27784e-06	0.000331189	5	-0.0856561	0.64739	0.964847	0.955981	0.997514	1.35926	1.00883	0.80796
uc008yzj.3	Acacb	Acacb (from geneSymbol)	0.603546	0.50884	-0.108042	-0.444071	0.645749	0.732773	0.692129	-0.11533	0.104985	0.444607	-0.296681	1.03849	0.0611663	-0.353329	0.0316309	0.0704035	6.28228e-06	0.000331189	2	0.126273	0.923171	1.07548	1.36094	0.814123	2.05408	1.04331	0.782776
uc008ocx.1	Gcnt7	Mus musculus glucosaminyl (N-acetyl) transferase family member 7 (Gcnt7), mRNA. (from RefSeq NM_001039560)	-0.218897	-0.202644	-1.17258	-0.146707	0.164507	-0.431216	-0.0685642	0.730077	-0.178959	0.155727	-4.73715	1.22939	-0.63609	-0.120729	0.419126	0.534236	6.28168e-06	0.000331189	1	-0.508248	1.65873	0.88334	1.11398	0.0374953	2.34468	0.643455	0.919723
uc290kso.1	Acadm	Acadm (from geneSymbol)	0.230263	0.187466	0.122545	0.0327657	0.221125	0.169149	-0.0904409	0.199415	0.172489	0.121997	0.419183	0.645928	-0.051847	-0.495067	0.673383	0.754777	6.27271e-06	0.000331189	2	0.144586	1.14823	1.127	1.08824	1.33717	1.56475	0.9647	0.709529
uc008lux.3	Mapkbp1	Mapkbp1 (from geneSymbol)	0.0301492	-0.187446	0.246115	-0.10017	-0.170709	0.384122	-0.0778708	0.428869	-0.230178	0.704602	0.509488	-0.240423	-0.145152	-0.0954539	0.0160246	0.0404041	6.29782e-06	0.000331813	3	0.133107	1.34618	0.852529	1.6297	1.42354	0.846497	0.904284	0.935978
uc007ytk.2	Adipoq	Mus musculus adiponectin, C1Q and collagen domain containing (Adipoq), mRNA. (from RefSeq NM_009605)	0.245915	0.61883	-0.482379	-0.227657	0.886836	-0.0630727	0.35002	-0.378544	0.221599	0.295558	0.196616	0.4378	-0.394661	-1.35716	0.000190154	0.0010046	6.31393e-06	0.000332467	4	-0.139827	0.769214	1.16603	1.22736	1.14601	1.35454	0.760668	0.390351
uc007wza.2	Smdt1	The sequence shown here is derived from an Ensembl automatic analysis pipeline and should be considered as preliminary data. (from UniProt E0CXP9)	-0.148158	-0.208024	-0.43135	-0.046711	-0.094709	0.247185	0.0960602	0.184033	-0.0525304	-0.0543207	0.49245	0.788611	0.0606151	-0.214088	0.00209122	0.00747408	6.32207e-06	0.000332638	2	0.17211	1.13606	0.964244	0.963048	1.40683	1.72741	1.04291	0.862091
uc290qyx.1	Luzp1	The sequence shown here is derived from an Ensembl automatic analysis pipeline and should be considered as preliminary data. (from UniProt E9Q9L3)	-0.389397	-0.49985	0.343535	-0.382565	-0.418378	0.130755	-0.0713422	0.276636	0.0347792	0.290838	1.08006	-1.15748	0.200759	-0.258043	0.0021832	0.00774516	6.32461e-06	0.000332638	3	0.0667916	1.21137	1.0244	1.22335	2.11412	0.448293	1.1493	0.836221
uc288unz.1	Psme2	Psme2 (from geneSymbol)	0.358338	0.0333951	-0.301037	-0.203034	-0.353556	0.0118436	-0.156253	-0.0552547	-0.240348	0.234401	0.132459	0.0754276	1.45532	0.718407	0.686648	0.765308	6.32827e-06	0.000332638	7	0.331488	0.962425	0.846541	1.17642	1.09616	1.05367	2.74218	1.64536
uc007him.2	Dtx3	The sequence shown here is derived from an Ensembl automatic analysis pipeline and should be considered as preliminary data. (from UniProt E9Q3J1)	0.0886075	0.251872	-0.484465	-0.466268	0.0662611	-0.0438528	-0.100854	0.325418	0.0724462	0.252687	-0.191984	0.595611	-0.143087	-0.330184	0.00329521	0.010895	6.33961e-06	0.000332844	2	0.0829868	1.25303	1.0515	1.19142	0.875401	1.51111	0.905579	0.795435
uc009jxf.2	Bckdk	Mus musculus branched chain ketoacid dehydrogenase kinase (Bckdk), mRNA. (from RefSeq NM_009739)	0.192313	0.165229	-0.248089	-0.365792	0.0208409	0.134598	-0.0758344	0.0467502	0.144863	-0.132466	0.738271	0.272419	-0.0897457	-0.233297	0.022025	0.052393	6.33599e-06	0.000332844	5	0.106685	1.03294	1.10563	0.912271	1.66818	1.20783	0.939688	0.850688
uc007pix.1	Fam208b	Mus musculus family with sequence similarity 208, member B (Fam208b), transcript variant 1, mRNA. (from RefSeq NM_134063)	0.136103	0.218768	0.50948	0.139423	-0.0516023	-0.095297	-0.0299702	0.43602	-0.210127	0.22334	0.550972	-0.196108	0.203992	0.252999	7.84527e-06	6.8865e-05	6.36498e-06	0.000333786	6	0.180155	1.35287	0.864461	1.16743	1.46507	0.872902	1.15188	1.19168
uc007twc.4	Mmp14	Mus musculus matrix metallopeptidase 14 (membrane-inserted) (Mmp14), mRNA. (from RefSeq NM_008608)	0.505393	0.352043	-0.782067	-0.405401	0.409827	0.430197	0.101665	-0.0309287	-0.21762	0.44063	0.171352	0.555264	0.0134534	0.0091805	8.41984e-12	7.32341e-10	6.38514e-06	0.000334648	2	0.134476	0.97879	0.859983	1.3572	1.12611	1.46944	1.00937	1.00638
uc287lnz.1	Il19	Mus musculus interleukin 19 (Il19), transcript variant 1, mRNA. (from RefSeq NM_001009940)	0.226408	-1.2942	-0.21329	3.02324	1.78	0.656939	-0.790417	-1.41481	0.274126	2.39853	2.20478	4.29108	-0.00306485	-1.91745	0.000138584	0.000769019	6.39247e-06	0.000334837	1	0.833313	0.375059	1.20926	5.27265	4.61004	19.5769	0.997878	0.264722
uc009ako.3	Cyth3	Mus musculus cytohesin 3 (Cyth3), transcript variant 1, mRNA. (from RefSeq NM_011182)	0.283338	0.377302	-0.417486	0.238467	-0.223919	0.041254	0.151289	0.317378	0.064685	0.62027	0.978598	0.145666	-0.015101	-0.30548	0.000142742	0.00078874	6.41349e-06	0.000335743	5	0.258002	1.24606	1.04586	1.53716	1.97055	1.10624	0.989587	0.809173
uc288hnz.1	Slc10a1	Mus musculus solute carrier family 10 (sodium/bile acid cotransporter family), member 1 (Slc10a1), transcript variant 3, mRNA. (from RefSeq NM_001361972)	0.0945738	-0.499034	0.0340301	0.119742	-0.152504	-0.129721	0.246578	-0.373214	0.0514168	-0.0234852	-2.59004	1.18007	-0.0382472	-0.201118	0.778004	0.836724	6.45145e-06	0.000337533	1	-0.284946	0.772061	1.03628	0.983853	0.166081	2.26587	0.973837	0.869876
uc288unx.1	Psme2	Psme2 (from geneSymbol)	0.348765	0.102704	-0.356968	-0.175694	-0.235693	0.0647933	-0.114636	-0.000753871	-0.209628	0.270293	0.166938	0.0759241	1.48396	0.771778	0.761892	0.824248	6.47383e-06	0.000338507	7	0.365502	0.999478	0.86476	1.20605	1.12267	1.05404	2.79716	1.70737
uc007wae.2	Phf20l1	Event=Alternative splicing; Named isoforms=8; Name=6; IsoId=Q8CCJ9-6; Sequence=Displayed; Name=1; IsoId=Q8CCJ9-1; Sequence=VSP_040411, VSP_040412, VSP_040413; Name=2; IsoId=Q8CCJ9-2; Sequence=VSP_033788, VSP_033789; Name=3; IsoId=Q8CCJ9-3; Sequence=VSP_040412, VSP_040413; Name=4; IsoId=Q8CCJ9-4; Sequence=VSP_033790, VSP_040414; Name=5; IsoId=Q8CCJ9-5; Sequence=VSP_033785, VSP_033786; Note=No expe…	0.0605554	0.180736	0.57563	0.339939	-0.0674483	0.0974347	0.105068	0.114386	0.13869	0.154154	0.541779	-0.430595	0.346854	-0.0842124	0.00133094	0.00512939	6.48041e-06	0.000338654	3	0.11158	1.08251	1.1009	1.11277	1.45577	0.741956	1.27178	0.943299
uc008lpp.3	Grem1	Mus musculus gremlin 1, DAN family BMP antagonist (Grem1), mRNA. (from RefSeq NM_011824)	-1.24029	-1.38596	-0.360105	-1.38923	1.37734	0.488602	-0.0682539	-1.4086	0.28041	1.75686	1.66918	0.701807	0.0700902	-0.482383	2.16926e-07	3.49663e-06	6.52775e-06	0.000340732	4	0.369624	0.376677	1.21454	3.37963	3.18035	1.62654	1.04978	0.715794
uc012bzr.1	Tspan18	Mus musculus tetraspanin 18 (Tspan18), mRNA. (from RefSeq NM_183180)	0.333353	0.901385	-0.631141	-0.526504	0.427458	0.846105	0.098174	0.190339	0.0918277	0.364156	-0.363742	0.0784504	-0.470926	0.676376	9.274e-07	1.14695e-05	6.56149e-06	0.000342294	2	0.0809258	1.14103	1.06572	1.28713	0.777146	1.05588	0.721501	1.59812
uc009ozx.4	Hspa8	Mus musculus heat shock protein 8 (Hspa8), transcript variant 1, mRNA. (from RefSeq NM_031165)	-0.177807	-0.370004	0.381136	0.412345	0.0687854	-0.0284226	0.463337	-0.38162	0.0954769	0.132949	1.46787	-0.113612	0.536048	0.566505	8.17061e-05	0.000492344	6.59072e-06	0.000343222	3	0.329089	0.767575	1.06842	1.09653	2.76614	0.924271	1.45	1.48093
uc287gqg.1	Rdh10	Rdh10 (from geneSymbol)	-0.247324	-0.540316	-0.205373	0.502732	-0.646537	0.20129	0.0501946	0.171508	0.144459	0.66441	0.931764	-0.812424	0.279561	-0.625079	0.00112737	0.00445934	6.5838e-06	0.000343222	3	0.107743	1.12623	1.10532	1.58492	1.90761	0.569424	1.21383	0.648384
uc009cei.2	Ndnf	Mus musculus neuron-derived neurotrophic factor (Ndnf), mRNA. (from RefSeq NM_172399)	0.191847	0.870363	0.0986234	-0.196058	-0.231694	0.250287	-0.87401	-0.425374	-0.241397	-0.334753	0.60736	1.45631	-0.35048	1.64696	0.0349228	0.0762826	6.59042e-06	0.000343222	5	0.336946	0.744646	0.845926	0.79292	1.52347	2.74405	0.784323	3.13173
uc008rsn.2	Ptgfr	Mus musculus prostaglandin F receptor (Ptgfr), mRNA. (from RefSeq NM_008966)	0.164107	0.587313	-0.316249	-0.165993	0.357081	0.359513	-0.0696072	-0.553826	0.0525273	-0.0555891	0.909519	0.431876	-0.0819981	-0.255293	0.0507803	0.103233	6.59477e-06	0.000343233	5	0.063888	0.681211	1.03708	0.962201	1.87842	1.34899	0.944748	0.837817
uc291csb.1	Capza2	Capza2 (from geneSymbol)	0.703271	0.531339	0.13054	0.329299	-0.0390616	0.0614	0.171349	-0.236932	0.0342546	0.0808643	0.532148	0.16862	0.803131	0.524721	0.00111887	0.00443345	6.63285e-06	0.000345016	7	0.272401	0.848548	1.02403	1.05765	1.44608	1.12398	1.74488	1.43865
uc287pxh.1	Pde7b	Pde7b (from geneSymbol)	1.49607	0.747524	0.231652	-0.364704	-0.59479	-0.843399	-0.585327	-0.239713	-0.762976	-0.674865	0.621228	1.02794	0.513173	0.541158	2.84157e-06	2.94303e-05	6.65138e-06	0.00034578	7	0.146564	0.846914	0.589279	0.626391	1.53818	2.03912	1.42719	1.45514
uc291lqr.1	Trim28	Trim28 (from geneSymbol)	-0.360947	-0.151392	-0.38111	0.0468934	-0.190619	0.223693	-0.0174513	0.212684	0.0659835	-0.121043	1.06415	-0.077066	-0.0057812	0.0475942	0.000795603	0.00332996	6.65935e-06	0.000345823	4	0.169503	1.15884	1.0468	0.919523	2.09094	0.947984	0.996001	1.03354
uc009cyy.3	Prickle2	Mus musculus prickle planar cell polarity protein 2 (Prickle2), transcript variant 3, mRNA. (from RefSeq NM_001134459)	-0.277083	-0.443468	0.644009	0.0216404	-0.502247	0.277927	-0.0779746	0.681069	-0.00106622	0.594056	0.550755	-1.57992	-0.188874	-0.535771	0.00793286	0.0226062	6.65992e-06	0.000345823	3	-0.0685365	1.60333	0.999261	1.50948	1.46485	0.334499	0.87729	0.68979
uc007ypt.2	Abcc5	Mus musculus ATP-binding cassette, sub-family C (CFTR/MRP), member 5 (Abcc5), transcript variant 2, mRNA. (from RefSeq NM_176839)	0.510265	0.239995	-0.485982	-0.0333385	-0.00320154	-0.220978	-0.260117	0.462744	-0.422194	0.00855956	0.00337262	0.29904	0.539592	0.520123	0.000222141	0.00114627	6.67519e-06	0.000346416	7	0.201605	1.37816	0.746289	1.00595	1.00234	1.23033	1.45356	1.43408
uc009cyz.3	Prickle2	Mus musculus prickle planar cell polarity protein 2 (Prickle2), transcript variant 2, mRNA. (from RefSeq NM_001134461)	-0.271111	-0.446038	0.645304	0.0380817	-0.496161	0.282561	-0.0526817	0.663586	-0.0065784	0.589363	0.549796	-1.55761	-0.190845	-0.516641	0.00610432	0.0181922	6.71214e-06	0.000348133	3	-0.0669899	1.58402	0.995451	1.50458	1.46388	0.339714	0.876092	0.698997
uc290vwx.1	Ube2k	Ube2k (from geneSymbol)	-0.0245585	-0.0470543	0.349231	0.196039	0.188411	0.377809	0.426247	-0.229027	0.224838	-0.0248623	0.917327	-0.196716	0.489949	0.344134	0.00146769	0.00556996	6.76182e-06	0.000350507	4	0.217949	0.85321	1.16865	0.982914	1.88861	0.872535	1.4044	1.26939
uc008cgm.1	Aif1	Mus musculus allograft inflammatory factor 1 (Aif1), transcript variant 2, mRNA. (from RefSeq NM_019467)	2.10788	0.138115	-0.542899	-0.0420669	-0.377377	-0.789695	-0.349791	-0.587974	-0.458352	0.0938376	0.538018	1.1683	1.3573	0.770158	0.000343114	0.00164736	6.77964e-06	0.000351229	7	0.411612	0.665277	0.727817	1.06721	1.45198	2.24746	2.56205	1.70546
uc009cza.3	Prickle2	Mus musculus prickle planar cell polarity protein 2 (Prickle2), transcript variant 1, mRNA. (from RefSeq NM_001081146)	-0.270907	-0.440008	0.647926	0.0380284	-0.491943	0.284681	-0.059811	0.657207	-0.0097804	0.585574	0.550604	-1.55942	-0.191669	-0.514296	0.00606788	0.0180999	6.81161e-06	0.000352478	3	-0.068825	1.57703	0.993244	1.50064	1.4647	0.339288	0.875592	0.700135
uc011yoj.1	Slc10a1	Mus musculus solute carrier family 10 (sodium/bile acid cotransporter family), member 1 (Slc10a1), transcript variant 1, mRNA. (from RefSeq NM_001177561)	0.0834647	-0.508837	0.0340507	0.119815	-0.152585	-0.135591	0.237343	-0.390392	0.051435	-0.0312952	-2.59368	1.18133	-0.0286374	-0.201239	0.774418	0.83393	6.83518e-06	0.000353291	1	-0.287497	0.762923	1.0363	0.978541	0.165663	2.26785	0.980346	0.869803
uc292llq.1	Tma7	Tma7 (from geneSymbol)	0.360873	-0.116585	0.349363	0.0809337	-0.117737	-0.0190609	-0.128976	0.564932	0.0244708	-0.373902	1.34908	0.699154	0.965926	0.0970204	0.570414	0.668995	6.84887e-06	0.000353795	6	0.475241	1.47932	1.01711	0.771693	2.5475	1.62355	1.95332	1.06956
uc291mir.1	Fosb	Fosb (from geneSymbol)	0.0437174	-0.0976161	4.44268	0.307785	0.852743	0.857949	2.44589	0.204728	0.179651	-1.30732	-3.20658	1.59913	-0.673653	1.51474	0.000798277	0.00333852	6.86538e-06	0.000354445	1	-0.24133	1.15247	1.13261	0.40407	0.108324	3.0296	0.626917	2.85747
uc012hna.3	Rtl5	Rtl5 (from geneSymbol)	1.22164	0.152068	-1.10701	0.230468	0.0895803	-0.425398	-0.363526	-0.078968	-0.494548	-0.124333	-0.00105982	0.889625	0.352918	-0.109313	9.46433e-07	1.16701e-05	6.91115e-06	0.000356257	7	0.062046	0.946735	0.709784	0.917428	0.999266	1.85269	1.27714	0.92703
uc009blf.2	Tbxas1	Tbxas1 (from geneSymbol)	1.64022	1.8163	-0.476154	0.351845	0.327466	-0.230533	0.0993868	0.25791	-0.247652	-0.561434	0.104172	1.48763	0.692203	0.31227	1.78361e-06	1.98122e-05	6.91239e-06	0.000356257	7	0.292156	1.19575	0.842266	0.677628	1.07488	2.80427	1.61575	1.24166
uc290jic.1	Usp53	Usp53 (from geneSymbol)	-0.142696	-0.21748	1.20853	0.253433	-0.113014	0.135297	0.42319	0.853381	-0.107264	0.516079	0.918411	-0.928586	0.181663	-0.206056	0.00216132	0.00768126	6.90766e-06	0.000356257	3	0.175376	1.80673	0.928347	1.43006	1.89003	0.525373	1.13419	0.866904
uc009jjp.2	Smg1	Mus musculus SMG1 homolog, phosphatidylinositol 3-kinase-related kinase (C. elegans) (Smg1), mRNA. (from RefSeq NM_001031814)	-0.0600027	-0.087447	0.173963	0.20286	0.0888471	-0.023254	-0.0222152	0.234106	0.075379	0.139206	0.511544	-0.144613	0.550398	0.463126	6.92707e-05	0.000428516	6.96125e-06	0.000358365	3	0.261307	1.17618	1.05364	1.1013	1.42558	0.904622	1.46449	1.37853
uc008cyj.2	Daam2	Daam2 (from geneSymbol)	0.173489	0.830084	-0.13845	-0.520719	0.159217	0.23266	-0.0920691	-0.561188	0.177145	-0.0834511	-0.0742457	0.16807	-0.417198	0.843197	0.0093525	0.0258962	6.95788e-06	0.000358365	5	0.00747555	0.677744	1.13064	0.943797	0.949839	1.12355	0.748878	1.79402
uc290ree.1	Capzb	The sequence shown here is derived from an Ensembl automatic analysis pipeline and should be considered as preliminary data. (from UniProt F7CAZ6)	-0.0349494	-0.230228	-0.482722	0.0509943	-0.101018	0.374697	0.142812	0.0795272	0.066563	0.0742784	0.920736	-0.113229	0.391614	-0.0534639	9.81149e-07	1.20266e-05	7.0233e-06	0.000360733	4	0.195147	1.05667	1.04722	1.05283	1.89308	0.924516	1.31186	0.96362
uc008luw.3	Mapkbp1	Mus musculus mitogen-activated protein kinase binding protein 1 (Mapkbp1), transcript variant 2, mRNA. (from RefSeq NM_011941)	-0.168676	-0.242355	0.322436	-0.0642064	-0.0528485	0.280907	-0.00956527	0.400093	-0.185273	0.615493	0.345818	-0.403503	0.092496	-0.0460131	0.000761759	0.00320878	7.01963e-06	0.000360733	3	0.117016	1.31959	0.879483	1.53208	1.27087	0.75602	1.06621	0.968609
uc291qgh.1	Nav2	The sequence shown here is derived from an Ensembl automatic analysis pipeline and should be considered as preliminary data. (from UniProt E9Q842)	-0.442708	-0.446115	0.310067	-0.0297197	-0.228683	0.189977	-0.220238	1.09163	0.0746085	-0.547597	0.372035	-0.602623	-0.183773	-0.160028	0.020559	0.0495437	7.04692e-06	0.000361533	3	0.00632155	2.13114	1.05308	0.684159	1.29418	0.658556	0.880398	0.895008
uc009tqp.4	Prkx	Mus musculus protein kinase, X-linked (Prkx), mRNA. (from RefSeq NM_016979)	-0.0458574	-0.475536	0.728151	0.133064	-0.239332	0.277437	-0.0166075	0.206587	-0.153711	0.256452	0.290119	-0.527466	0.477925	-0.0313101	1.43803e-09	5.52982e-08	7.05846e-06	0.000361712	3	0.0740851	1.15395	0.898935	1.19454	1.22274	0.693772	1.39274	0.978531
uc007gwx.4	Dcn	Mus musculus decorin (Dcn), transcript variant 1, mRNA. (from RefSeq NM_001190451)	1.16259	1.26081	-0.284907	0.303037	0.337465	0.381773	0.167738	-0.274063	-0.0557574	0.139072	0.864844	0.727798	0.0623929	0.162879	6.77073e-08	1.34187e-06	7.05755e-06	0.000361712	5	0.232452	0.826987	0.962089	1.1012	1.82114	1.65611	1.0442	1.11952
uc007wbf.2	Khdrbs3	Mus musculus KH domain containing, RNA binding, signal transduction associated 3 (Khdrbs3), mRNA. (from RefSeq NM_010158)	1.28007	0.413387	-0.758392	-0.330308	-0.273453	0.317952	0.110646	-0.264488	0.0174087	-0.0182952	1.04301	0.0135854	0.318244	0.531007	0.000141039	0.000780506	7.11417e-06	0.000364359	5	0.234354	0.832494	1.01214	0.987399	2.06053	1.00946	1.24681	1.44494
uc289uxd.1	Hmcn2	Hmcn2 (from geneSymbol)	0.304724	0.917942	-1.13425	0.18331	0.628855	-0.0583155	0.086837	-0.19422	0.0855875	0.32945	-1.20354	1.51335	-0.971401	-1.58067	0.0454655	0.0944168	7.19242e-06	0.000367947	2	-0.288778	0.874045	1.06112	1.25653	0.434208	2.85473	0.51001	0.334327
uc009laj.3	Defb4	Mus musculus defensin beta 4 (Defb4), mRNA. (from RefSeq NM_019728)	-0.226728	-1.93189	4.01368	0.47382	-1.54754	0.337508	0.70397	7.26918	-1.55604	1.07099	3.14963	-3.84051	0.394222	-2.77962	2.41139e-05	0.000175865	7.20692e-06	0.00036827	3	0.529693	154.256	0.340083	2.10088	8.87427	0.0698056	1.31423	0.14563
uc291mit.1	Fosb	Fosb (from geneSymbol)	0.0451487	-0.00909696	4.5206	0.553887	0.808283	0.871024	2.37059	0.267837	0.191272	-1.35163	-3.01936	0.844204	-0.695053	1.53604	0.000905368	0.00371325	7.23321e-06	0.000369193	1	-0.318098	1.204	1.14177	0.391849	0.123334	1.79527	0.617687	2.89998
uc288ipv.1	Calm1	Calm1 (from geneSymbol)	0.448752	0.102854	0.341541	0.375815	-0.0574433	0.271964	0.429167	0.0316249	-0.0468979	0.0499212	0.313362	-0.274308	0.491784	0.256351	0.00180464	0.00661105	7.23823e-06	0.00036924	3	0.117405	1.02216	0.968016	1.03521	1.2426	0.826847	1.40618	1.19445
uc289qry.1	Snhg1	Snhg1 (from geneSymbol)	0.662666	0.155784	-0.153439	1.61237	0.923487	0.59622	0.729072	0.122281	0.187165	0.0299255	-1.03883	0.451656	-0.514564	-0.337696	0.000496486	0.00224287	7.28856e-06	0.000371085	1	-0.157152	1.08845	1.13852	1.02096	0.486722	1.36761	0.700005	0.791304
uc287jkq.1	Dnpep	Dnpep (from geneSymbol)	0.225987	-0.115009	-0.463223	-0.276057	-0.246988	0.0552836	-0.121027	-0.215475	-0.0914311	0.188641	0.95827	-0.00667281	0.142358	-0.0849589	0.00828201	0.0234371	7.29091e-06	0.000371085	5	0.127247	0.861263	0.938591	1.13969	1.94298	0.995385	1.10371	0.942811
uc289pji.1	Nedd4l	Nedd4l (from geneSymbol)	-0.191912	-0.203947	0.382995	-0.148068	-0.0381734	0.130807	0.00561005	0.292533	0.255982	0.901601	0.355284	-0.485226	-0.171429	-0.221703	0.0781515	0.145693	7.28873e-06	0.000371085	3	0.132434	1.22479	1.19415	1.86814	1.27924	0.714385	0.887963	0.857553
uc290shn.1	Tprgl	Tprgl (from geneSymbol)	-0.0127588	0.0352023	-0.185682	0.103157	-0.202446	0.0120775	-0.0326168	0.245128	0.0918892	0.190897	0.595806	0.111254	-0.061136	-0.529643	0.746758	0.812451	7.28128e-06	0.000371085	5	0.0920279	1.1852	1.06576	1.14147	1.51132	1.08017	0.958509	0.692726
uc292frb.1	Cdon	Mus musculus cell adhesion molecule-related/down-regulated by oncogenes (Cdon), mRNA. (from RefSeq NM_021339)	1.20507	0.736151	-0.539927	-0.573845	0.220506	0.0618701	-0.111622	-0.545752	-0.015983	-1.05629	0.427068	0.53577	-0.0769511	0.631093	1.21533e-07	2.16823e-06	7.33847e-06	0.000373294	5	-0.0144357	0.685034	0.988983	0.480866	1.3445	1.44972	0.948059	1.54874
uc288jkn.1	Mark3	Mark3 (from geneSymbol)	-0.145881	-0.130844	0.695501	0.321214	-0.117759	0.247598	0.273828	0.311059	0.0183783	0.079001	0.265826	-0.663974	0.616281	0.0992924	0.000502189	0.00226509	7.39968e-06	0.000376195	3	0.103695	1.24062	1.01282	1.05629	1.20232	0.631137	1.53292	1.07125
uc008vng.2	Padi3	Mus musculus peptidyl arginine deiminase, type III (Padi3), mRNA. (from RefSeq NM_011060)	-0.924408	-1.30346	2.21186	-0.170968	-1.12467	-0.16632	-1.8054	6.28141	0.679465	-0.41872	1.10261	-3.53119	-0.996656	-1.83352	0.000569877	0.00251412	7.42711e-06	0.000377163	3	0.183342	77.7842	1.60155	0.748088	2.14743	0.0864978	0.50116	0.28058
uc289mfp.1	Adgre1	Adgre1 (from geneSymbol)	1.81308	1.04195	-0.904163	0.267293	-0.0621784	-0.509689	-0.101934	-0.182182	-0.354116	0.356319	0.48408	0.279883	1.13812	0.596415	3.01509e-08	6.87285e-07	7.45234e-06	0.000378231	7	0.331218	0.881369	0.782349	1.28016	1.39869	1.2141	2.20095	1.51196
uc289cpo.1	Myh11	Myh11 (from geneSymbol)	-0.198757	0.579831	-0.831455	-0.599605	0.0845893	-0.619082	-0.197328	-0.59242	-0.0752794	-0.433541	0.525457	0.324255	-0.166671	0.422977	0.000443138	0.00203957	7.47753e-06	0.000379295	5	0.000682521	0.663229	0.949158	0.740442	1.43939	1.25202	0.890896	1.34069
uc009npw.1	Dnaaf1	Mus musculus dynein, axonemal assembly factor 1 (Dnaaf1), mRNA. (from RefSeq NM_026648)	-1.27618	-0.398474	-0.570825	-0.731222	0.1514	0.357648	-0.256922	-1.77772	0.440791	-0.239696	-1.10358	0.479848	-2.15456	-0.974955	0.434896	0.548702	7.51581e-06	0.000381021	4	-0.76141	0.291644	1.35735	0.846924	0.465361	1.3946	0.224601	0.508756
uc291sxo.1	Wnt11	Ligand for members of the frizzled family of seven transmembrane receptors (By similarity). (from UniProt E9PVI8)	-0.618308	-1.15247	0.773371	-0.888898	-0.551814	0.139623	-0.107518	1.75928	0.579452	1.45206	0.535423	-1.61022	-0.787386	-0.975697	0.00177667	0.00652813	7.56175e-06	0.000383134	3	0.13613	3.38529	1.49428	2.73598	1.44937	0.327549	0.579393	0.508494
uc007hin.2	Dtx3	The sequence shown here is derived from an Ensembl automatic analysis pipeline and should be considered as preliminary data. (from UniProt D3YV13)	0.109647	0.30334	-0.440498	-0.49542	0.0376652	-0.148005	-0.148935	0.310634	0.0742135	0.216147	-0.072428	0.615129	-0.218121	-0.414448	0.00175778	0.00646995	7.5872e-06	0.000384207	2	0.0730182	1.24025	1.05279	1.16163	0.951036	1.5317	0.859684	0.750307
uc288ixb.1	Serpina3g	The sequence shown here is derived from an Ensembl automatic analysis pipeline and should be considered as preliminary data. (from UniProt E9Q499)	1.50639	1.63188	-0.197478	-0.914177	-0.176999	-0.517352	-0.044238	-0.190458	-0.454694	1.44204	1.1621	0.44201	2.28861	1.40681	6.67109e-05	0.000415485	7.59562e-06	0.000384417	7	0.870916	0.876327	0.729665	2.71705	2.23782	1.3585	4.88584	2.6515
uc290tbn.1	Tmem243	Tmem243 (from geneSymbol)	-0.193216	-0.0625857	-0.596043	0.0901932	-0.334892	0.189864	0.220323	0.588638	-0.135734	0.213699	-1.2033	-0.0456166	-0.213156	-0.625729	0.333457	0.450673	7.60812e-06	0.000384833	1	-0.203029	1.50383	0.910206	1.15966	0.43428	0.968876	0.862648	0.648092
uc008dfw.2	Pja2	Pja2 (from geneSymbol)	-0.0504375	0.274987	0.360989	0.0858506	-0.0147758	0.045412	0.0169221	0.199271	0.0670002	-0.0894944	0.702142	-0.365976	0.156218	0.310268	0.000823528	0.00342638	7.61853e-06	0.000385143	6	0.139918	1.14812	1.04754	0.939852	1.62692	0.775944	1.11436	1.23994
uc291pwt.1	Rpl18	Rpl18 (from geneSymbol)	0.011785	-0.0463242	-0.0662379	0.250653	-0.389981	0.362786	0.112218	0.102935	0.263696	0.0864741	-0.656823	0.134186	0.168753	-0.135238	0.101413	0.17952	7.62545e-06	0.000385276	1	-0.00514528	1.07396	1.20055	1.06177	0.634273	1.09747	1.12409	0.91052
uc290dib.1	Psma7	Psma7 (from geneSymbol)	0.20801	0.178282	0.423911	0.157442	-0.446281	0.178242	0.0619851	0.23664	0.0783891	-0.0607924	1.01778	-0.0853738	0.691155	0.00825765	4.51288e-06	4.33761e-05	7.64637e-06	0.000386116	3	0.269436	1.17825	1.05584	0.958737	2.0248	0.94254	1.61458	1.00574
uc289kmd.1	Aif1	Aif1 (from geneSymbol)	2.12507	0.140454	-0.544665	-0.0403464	-0.376221	-0.791422	-0.350027	-0.584303	-0.462725	0.105466	0.539477	1.16834	1.35553	0.770786	0.000341716	0.00164238	7.69077e-06	0.00038814	7	0.413225	0.666971	0.725615	1.07584	1.45345	2.24753	2.55891	1.7062
uc291unr.1	Mical2	Mus musculus microtubule associated monooxygenase, calponin and LIM domain containing 2 (Mical2), transcript variant A, mRNA. (from RefSeq NM_001193305)	-0.0259786	-0.226213	0.259881	-0.0940876	-0.427888	0.164475	-0.303116	0.817525	0.00243734	0.0926752	0.209094	-1.33778	-0.355745	-0.671176	0.342702	0.459992	7.69589e-06	0.000388181	3	-0.177567	1.76238	1.00169	1.06635	1.15596	0.395628	0.781466	0.627995
uc290ksq.1	Acadm	Acadm (from geneSymbol)	0.0599837	0.168758	0.236014	0.148529	0.223368	0.191264	0.061561	0.374747	0.158777	0.0526617	0.475886	0.726584	-0.111102	-0.426592	0.953577	0.966905	7.70184e-06	0.000388263	2	0.178709	1.29661	1.11634	1.03718	1.39077	1.65472	0.92588	0.744017
uc289kme.1	Aif1	Aif1 (from geneSymbol)	2.28965	0.216573	-0.583189	-0.00721499	-0.475674	-0.728678	-0.39859	-0.785505	-0.424032	-0.0390025	0.588403	0.873417	1.39216	0.874517	8.90683e-05	0.000529408	7.72189e-06	0.000389055	7	0.354279	0.580149	0.745338	0.973328	1.50358	1.832	2.62471	1.83339
uc290pqp.1	Macf1	Macf1 (from geneSymbol)	-0.36807	-0.512349	0.190569	0.162914	0.0496895	0.0347888	-0.0581625	0.326837	0.0689127	0.139703	0.489593	-0.682759	0.0986563	0.12244	8.20183e-10	3.46879e-08	7.8628e-06	0.000394827	3	0.0804833	1.25426	1.04893	1.10168	1.40405	0.622973	1.07078	1.08857
uc012cea.2	Snord110	Mus musculus small nucleolar RNA, C/D box 110 (Snord110), small nucleolar RNA. (from RefSeq NR_028547)	-0.0512822	-0.144796	-1.88266	0.470635	-0.0989774	0.18088	0.164269	-0.0199062	-0.101654	0.0290425	0.170473	0.987219	-0.836777	-0.83133	6.14444e-07	8.16927e-06	7.85707e-06	0.000394827	1	-0.0861332	0.986297	0.931964	1.02033	1.12543	1.98236	0.559893	0.562011
uc288ouo.1	Arrdc3	Arrdc3 (from geneSymbol)	0.441817	0.139891	0.212387	0.181701	0.137229	0.129969	-0.00885787	-0.235729	0.116193	0.0744351	1.12096	0.0831232	0.0256154	-0.230017	0.835967	0.880243	7.88713e-06	0.000395827	6	0.136369	0.849256	1.08387	1.05295	2.17492	1.05931	1.01791	0.852625
uc057aym.2	Specc1	Mus musculus sperm antigen with calponin homology and coiled-coil domains 1 (Specc1), transcript variant 3, mRNA. (from RefSeq NM_001310526)	0.444665	0.317222	0.225442	0.343733	-0.472422	-0.0538248	0.281156	0.410556	-0.0909113	-0.00697365	0.52613	-1.25099	0.0500702	-0.534095	0.0359545	0.0780817	7.92639e-06	0.000397576	3	-0.12803	1.3292	0.93893	0.995178	1.44006	0.42016	1.03532	0.690592
uc290vfv.1	Ldb2	Ldb2 (from geneSymbol)	2.05046	1.47346	-0.637577	-0.453297	0.224811	-0.148626	0.210248	-0.49728	-0.0584246	-0.439644	0.669687	0.534422	-0.0320167	0.507586	5.66389e-11	3.74429e-09	7.94509e-06	0.000398292	5	0.0977614	0.708441	0.960312	0.737316	1.59073	1.44836	0.978052	1.42167
uc007gwz.3	Lum	Mus musculus lumican (Lum), mRNA. (from RefSeq NM_008524)	1.12445	1.80883	-0.420117	-0.0993992	0.39586	0.29065	0.133196	-0.420108	0.066048	-0.21442	0.718737	0.358299	-0.112807	0.513557	7.12513e-09	2.07777e-07	7.95459e-06	0.000398545	5	0.129901	0.747369	1.04685	0.861892	1.64574	1.28191	0.924787	1.42757
uc008vif.2	Luzp1	Mus musculus leucine zipper protein 1 (Luzp1), mRNA. (from RefSeq NM_024452)	-0.11043	-0.178926	0.452165	-0.0312038	-0.356937	0.106526	-0.0749425	0.364834	0.0178037	0.222397	0.474821	-0.883625	0.112632	-0.31685	0.000495161	0.00223858	7.98428e-06	0.000399587	3	-0.00114097	1.28773	1.01242	1.16667	1.38975	0.542004	1.0812	0.802821
uc290ycw.1	Plcxd1	The sequence shown here is derived from an Ensembl automatic analysis pipeline and should be considered as preliminary data. (from UniProt D3Z5Z4)	-0.509984	-0.880639	-0.240417	-0.610456	-0.116132	0.617624	0.879534	0.467905	-0.0519558	0.451952	-1.62268	0.847981	-0.889486	0.706981	8.94112e-05	0.000531073	7.99319e-06	0.000399811	1	-0.0127576	1.3831	0.964628	1.36789	0.324732	1.79998	0.539806	1.63238
uc289iai.1	Traf7	Traf7 (from geneSymbol)	-0.269886	-0.0732991	-0.283113	0.108834	0.0312208	0.411267	-0.010634	0.244064	0.242024	0.439174	0.843115	-0.454425	0.335625	-0.00942978	0.00324163	0.0107526	8.06569e-06	0.000403213	4	0.234307	1.18432	1.18265	1.35583	1.79392	0.729801	1.26192	0.993485
uc290yae.1	Slc26a1	The sequence shown here is derived from an Ensembl automatic analysis pipeline and should be considered as preliminary data. (from UniProt D3Z4W4)	-0.788822	-0.849557	-1.02593	-0.445663	0.109098	-0.040848	0.0811903	2.20953	-0.872495	-0.206845	-4.4625	2.2045	-1.26037	-1.62768	0.725	0.795589	8.07643e-06	0.000403525	1	-0.573694	4.62526	0.546201	0.86643	0.045358	4.60915	0.417437	0.323608
uc289lio.1	Slc29a1	Slc29a1 (from geneSymbol)	1.15026	0.802081	-0.361275	0.124696	-0.333043	-0.209977	0.0179899	0.187162	-0.143303	-0.26281	1.00441	-0.284877	-0.200081	-0.61018	3.31546e-09	1.094e-07	8.10251e-06	0.000404603	6	-0.0442397	1.13852	0.905444	0.833463	2.00613	0.820812	0.870502	0.655115
uc009csp.2	Anxa4	Anxa4 (from geneSymbol)	0.129833	0.0200716	-0.262539	-0.0270309	0.0566427	0.0754563	0.027165	-0.133652	-0.13392	-0.0264816	0.642618	0.156236	0.765386	0.307534	0.117878	0.20208	8.12082e-06	0.000405292	5	0.225389	0.911521	0.911352	0.981812	1.56116	1.11438	1.69983	1.23759
uc292fra.1	Cdon	Cdon (from geneSymbol)	1.19906	0.666045	-0.640928	-0.491038	0.239166	0.290775	-0.138406	0.27783	-0.155793	-0.704783	0.657921	0.546925	-0.0679195	0.754232	1.57187e-06	1.78661e-05	8.14357e-06	0.000406202	5	0.186916	1.21237	0.897639	0.613535	1.57781	1.46097	0.954013	1.68673
uc008xdx.2	Acox3	Mus musculus acyl-Coenzyme A oxidase 3, pristanoyl (Acox3), transcript variant 1, mRNA. (from RefSeq NM_030721)	0.650328	0.55179	-0.244521	0.257596	0.135312	0.197852	0.32136	-0.291952	-0.242395	-0.124258	0.244372	0.361855	0.227338	-0.0336212	6.75702e-05	0.000419986	8.16658e-06	0.000406969	5	0.0201912	0.816796	0.845341	0.917476	1.18458	1.28508	1.17067	0.976965
uc288ysc.1	Ly6i	Cell membrane; Lipid-anchor, GPI-anchor (By similarity). (from UniProt Q9WU67)	2.51508	1.71576	0.121236	-1.46214	-0.0321419	-1.13569	0.77696	-0.498131	0.56721	1.02194	-0.743581	0.562372	3.44617	1.96844	0.010946	0.0295011	8.17448e-06	0.000407066	7	0.903489	0.708024	1.48166	2.03065	0.597255	1.4767	10.8993	3.91344
uc008vie.2	Luzp1	Nucleus. Note=Also detected in soma and dendrites of neurons (By similarity). (from UniProt Q8R4U7)	-0.109886	-0.17489	0.454397	-0.026325	-0.357004	0.10585	-0.0746456	0.365098	0.0195718	0.215719	0.468216	-0.88058	0.10965	-0.319353	0.000530814	0.00237076	8.21372e-06	0.000408568	3	-0.00309695	1.28797	1.01366	1.16128	1.3834	0.543149	1.07897	0.801429
uc290wzn.1	Cxcl2	Cxcl2 (from geneSymbol)	-1.45765	-2.19493	2.9256	2.30729	3.54612	-2.07452	3.04023	-0.165754	0.469203	-0.357473	-4.00178	2.33955	2.36501	3.26549	5.03647e-06	4.75625e-05	8.26518e-06	0.0004109	1	0.559179	0.891462	1.38434	0.78053	0.0624231	5.06144	5.15157	9.61638
uc289jdj.1	Stk38	Stk38 (from geneSymbol)	0.234295	0.211546	-0.167239	0.327365	0.15333	0.155708	0.32307	-0.040026	-0.0383024	0.416523	-0.269752	0.353639	0.448542	0.468912	0.199969	0.305115	8.28888e-06	0.00041185	7	0.191362	0.972637	0.9738	1.33471	0.829462	1.27778	1.36466	1.38406
uc008vwh.3	Rbp7	Mus musculus retinol binding protein 7, cellular (Rbp7), mRNA. (from RefSeq NM_022020)	1.23249	2.74452	-0.38879	0.319841	-0.0521497	0.153764	-0.117638	0.809554	-0.27872	-0.235402	1.05618	1.10133	-0.0801043	-0.17185	2.95033e-07	4.48777e-06	8.31439e-06	0.000412662	5	0.314427	1.75267	0.824322	0.849448	2.07941	2.14553	0.945989	0.887703
uc007flq.3	Reep3	Mus musculus receptor accessory protein 3 (Reep3), transcript variant 2, mRNA. (from RefSeq NM_178606)	0.307785	0.311957	0.546346	0.232439	0.220765	0.301658	0.20192	0.14834	-0.0849531	0.192485	0.421346	-0.46916	0.0657499	-0.0606149	0.00412997	0.0131554	8.43423e-06	0.000418379	6	0.030456	1.10829	0.942815	1.14273	1.33918	0.722385	1.04663	0.958855
uc056yqd.1	Mir5099	Mus musculus microRNA 5099 (Mir5099), microRNA. (from RefSeq NR_039558)	3.12773	2.1605	0.517016	0.561685	-0.0980555	0.786968	0.557286	0.667652	0.46232	0.11491	-0.445824	1.38471	0.152325	0.170735	3.50725e-29	2.08962e-25	8.45135e-06	0.000418997	1	0.358118	1.58849	1.37776	1.08291	0.734165	2.61119	1.11136	1.12563
uc007gwy.4	Dcn	Mus musculus decorin (Dcn), transcript variant 2, mRNA. (from RefSeq NM_007833)	1.11463	1.20565	-0.25618	0.348328	0.356091	0.42387	0.160891	-0.252854	-0.0475736	0.189439	0.84293	0.761848	0.06448	0.137225	2.32541e-07	3.70324e-06	8.47688e-06	0.000419886	5	0.242213	0.839235	0.967562	1.14032	1.79369	1.69566	1.04571	1.09979
uc288ysk.1	Ly6c1	Ly6c1 (from geneSymbol)	1.75587	1.09317	0.201669	-0.389168	-0.0835598	0.318923	-0.372004	-0.502553	-0.0683767	-0.06284	0.403518	0.674665	0.886956	0.366224	2.6433e-06	2.7678e-05	8.48866e-06	0.000420151	7	0.242513	0.705857	0.95371	0.957378	1.32273	1.59623	1.84927	1.28897
[truncated: 4,465 more rows]

## Sheet: Title & Legend
Supplementary Table 1.		Comprehensive list of DEGs responding to diclofenac and Tr14 over time.
Differentially expressed genes (DEGs) between diclofenac and control, or, Tr14 (Traumeel) and its control.
Changes were identified by RNAseq of the wounded tissue RNA at the specified times.
[truncated: 3 more rows]

## Sheet: clus1
Annotation Cluster 1	Enrichment Score: 2.350266932259219
[truncated: 205 more rows]

## Sheet: clus2
Annotation Cluster 1	Enrichment Score: 4.997828959638148
[truncated: 260 more rows]

[truncated: 5 more sheets: clus3, clus4, clus5, clus6, clus7]
